# Supplementary material for: Pak1 dysregulates pyruvate metabolism in PDAC cells by exerting a phosphorylation-mediated regulatory effect on PDHA1
Source: J Biol Chem. 2025 Mar 14;301(4):108409. doi: 10.1016/j.jbc.2025.108409 (PMC12013493; doi:10.1016/j.jbc.2025.108409)
Supplement: Supplementary information S2 [file mmc4.xlsx]

## Sheet: Positive mode
Table S2: List of differentially expressed metabolites in positive mode with peak area
Average Rt (min)	Average Mz	Metabolite name	Adduct type	Normalized log2 (peak intensity)								Normalized peak intensity								Average of normalized peak intensity		Fold change in Pak1 KO to WT
				WT	WT	WT	WT	KO	KO	KO	KO	WT	WT	WT	WT	KO	KO	KO	KO	WT	KO
12.672	72.12	Pyrrolidine	[M+H]+	0.308376	0.3267	0.640726	0.748027	1.01613	1.17606	1.06512	1.06333	1.23831	1.25414	1.55911	1.67949	2.02248	2.25959	2.09234	2.08974	1.43277	2.11604	1.47689
17.047	73.08	ETHYL METHYL KETONE	[M+H]+	0.0045788	1.23001	0.225398	0.635053	0.996739	0.974495	1.40095	1.1439	1.00318	2.34569	1.1691	1.55299	1.99548	1.96495	2.64075	2.20977	1.51774	2.20274	1.45133
5.384	80.04	Pyridine	[M+H]+	0.502474	0.846626	0.765559	0.543388	1.08891	1.20033	1.11585	0.947587	1.41664	1.79829	1.70003	1.45739	2.12713	2.29792	2.16723	1.92864	1.59309	2.13023	1.33717
5.495	85.08	3-Amino-1,2,4-triazole	[M+H]+	0.000754176	0.103983	0.136147	0.519633	-0.101334	-0.927072	-0.243347	0.0314598	1.00052	1.07474	1.09897	1.43359	0.93217	0.525925	0.844783	1.02205	1.15195	0.831231	0.721583
14.012	89.04	PYRUVIC ACID	[M+H]+	-0.29455	-0.825509	-0.221186	0.00859369	-1.34598	-0.176324	-0.700405	-0.998351	0.815327	0.564283	0.85786	1.00597	0.393386	0.884955	0.615399	0.500572	0.810861	0.598578	0.738201
3.49	95.04	2-Aminopyridine	[M+H]+	-0.230831	-0.289932	-0.65319	-0.817166	0.404558	0.243761	-0.11097	-0.201222	0.852144	0.817941	0.635873	0.567556	1.32368	1.18408	0.925965	0.869814	0.718378	1.07588	1.49766
1.792	102.12	Hexylamine	[M+H]+	-0.247063	-1.01711	-1.01601	-0.688098	-0.0219006	-0.618535	0.0397275	-0.932768	0.84261	0.494105	0.494482	0.620671	0.984934	0.651332	1.02792	0.523852	0.612967	0.79701	1.30025
4.983	110.04	Hexylamine	[M+H]+	1.18449	1.21923	1.15698	1.27047	1.68883	1.5618	1.5167	1.64681	2.27283	2.32823	2.2299	2.4124	3.22394	2.95221	2.86136	3.1314	2.31084	3.04223	1.3165
5.796	115.08	Dihydrouracil	[M+H]+	1.01197	0.77625	0.91009	1.15462	1.39002	1.39911	1.53417	1.45813	2.01667	1.71267	1.87916	2.22625	2.62082	2.63739	2.89622	2.74751	1.95869	2.72549	1.39148
7.096	115.08	Dihydrouracil	[M+H]+	0.584404	1.11544	0.651819	0.953445	1.50077	1.07929	1.53417	0.631133	1.49942	2.16661	1.57115	1.93649	2.82994	2.113	2.89622	1.54878	1.79342	2.34698	1.30867
3.146	116.04	L-PROLINE	[M+H]+	0.0737016	0.996973	1.17368	1.08977	1.40103	1.34354	1.35214	1.29984	1.05241	1.99581	2.25586	2.1284	2.64091	2.53773	2.5529	2.46202	1.85812	2.54839	1.37149
19.601	117	MALEIC ACID	[M+H]+	1.18754	0.425473	0.0701451	1.10692	1.01018	1.19944	1.2442	1.13824	2.27764	1.34301	1.04982	2.15385	2.01416	2.29651	2.36887	2.20113	1.70608	2.22017	1.30133
2.68	122.04	Cysteine	[M+H]+	0.809852	-0.601253	-0.596984	-0.426212	1.00649	0.844089	1.02455	-0.000940044	1.75303	0.659181	0.661135	0.744213	2.00902	1.79513	2.03432	0.999349	0.95439	1.70946	1.79115
1.45	128.04	4-Chloroaniline	[M+H]2+	0.730222	0.737762	0.806262	0.969866	1.28798	1.27088	0.986031	1.36202	1.65889	1.66759	1.74867	1.95866	2.44187	2.41308	1.98073	2.57044	1.75845	2.35153	1.33727
2.797	130.08	N-Methyl-L-proline	[M+H]+	0.798819	1.01323	0.485911	0.550417	-0.577655	-0.0532168	0.829729	-0.0865542	1.73968	2.01843	1.40047	1.46451	0.670052	0.963785	1.77735	0.941769	1.65577	1.08824	0.65724
16.384	136.92	Diallyl Sulfide	[M+ACN+H]+	1.1156	0.993249	1.24409	1.19231	-0.0490548	-0.28467	-0.0959149	1.08917	2.16685	1.99066	2.36869	2.28518	0.966569	0.820929	0.935679	2.12752	2.20285	1.21267	0.550503
9.52	137.16	myrcene	[M+NH4]+	1.1016	0.400847	0.660907	0.565805	1.45376	1.21389	1.22376	1.17244	2.14592	1.32028	1.58108	1.48021	2.73922	2.31962	2.33554	2.25393	1.63187	2.41208	1.4781
10.15	138.96	Fumaric acid	[M+H]+	0.926998	-0.167533	0.248017	-0.0385172	1.20264	0.241126	0.737828	0.62312	1.90132	0.890364	1.18757	0.973655	2.30161	1.18191	1.66766	1.5402	1.23823	1.67285	1.351
16.021	140.04	4-Nitrophenol	[M+2H]2+	-0.653169	0.367145	-1.38696	-0.400254	0.315145	0.461879	0.530071	-0.0122777	0.635882	1.2898	0.382369	0.757725	1.24414	1.37733	1.444	0.991526	0.766443	1.26425	1.6495
9.076	148.08	Cinnamamide	[M+H]+	-0.0110341	-0.812336	0.449647	0.58998	-0.713055	-0.193689	-0.147423	-0.488517	0.992381	0.569459	1.36571	1.50523	0.610027	0.874367	0.902862	0.712757	1.10819	0.775003	0.69934
22.636	150.12	Methamphetamine	[M+H]+	0.674195	0.280341	-0.201954	0.581899	0.933396	0.625399	0.742621	0.693842	1.59571	1.21448	0.869372	1.49682	1.90977	1.54264	1.67321	1.61759	1.29409	1.6858	1.30269
7.228	152.16	Amantadine	[M+H]+	1.25314	1.26381	0.722884	0.672981	1.50364	1.45953	1.63943	1.50217	2.3836	2.40129	1.65048	1.59436	2.83557	2.75019	3.11543	2.83268	2.00743	2.88347	1.4364
1.818	154.08	Dopamine	[M+CH3OH+H]+	1.29366	1.51542	1.47811	0.977097	0.806743	1.13982	0.338168	1.03762	2.45149	2.85881	2.78583	1.9685	1.74926	2.20354	1.26415	2.05283	2.51616	1.81745	0.72231
9.131	157.56	AMOXAPINE	[M+H]+	-1.21253	-1.20202	-1.20811	-0.274976	-0.117293	-0.467334	-1.15418	-0.460876	0.431513	0.434665	0.432835	0.826464	0.921916	0.7233	0.44932	0.726545	0.531369	0.70527	1.32727
8.76	158.16	hyocholic acid	[M+H]+	0.50301	0.151249	-0.186881	0.168823	-0.212405	-0.514396	-0.546024	-0.169107	1.41717	1.11053	0.878503	1.12414	0.863097	0.700086	0.684905	0.889393	1.13259	0.78437	0.692549
24.182	160.56	Norfloxacin (Norxacin)	[M+H]+	-0.213597	-0.616427	-1.4006	-1.39784	-0.710207	-0.22735	-0.178588	-0.259816	0.862384	0.652284	0.378771	0.379497	0.611232	0.854202	0.883567	0.835195	0.568234	0.796049	1.40092
3.261	161.64	Rimcazole	[M+H]+	-0.749806	-0.534161	-0.922685	-1.24236	-0.249039	-0.095737	-0.845045	-0.00181127	0.594683	0.69056	0.527526	0.422682	0.841457	0.935794	0.556694	0.998745	0.558863	0.833172	1.49084
1.813	163.08	4-hydroxycoumarin	[M+ACN+H]+	2.11292	2.22226	2.20837	1.77273	1.54109	1.881	1.1615	1.82415	4.32567	4.66622	4.62152	3.417	2.91013	3.68331	2.23689	3.54098	4.2576	3.09283	0.726425
11.011	167.88	(+/-)-Synephrine	[M+H]+	-1.26645	-0.450933	-0.287147	0.132073	-0.199398	-0.0936995	0.241313	0.541844	0.415683	0.731569	0.819521	1.09587	0.870914	0.937117	1.18207	1.45583	0.76566	1.11148	1.45167
13.906	168	2-Mercaptobenzothiazole	[M+H]+	-0.0494482	0.0688459	0.0693609	-0.392353	-0.346613	0.389154	0.925307	0.600422	0.966306	1.04888	1.04925	0.761886	0.786428	1.30963	1.89909	1.51616	0.95658	1.37783	1.44037
1.912	172.2	Chrysanthemyl Alcohol	[M+H]+	0.78313	0.857435	0.9072	0.384357	0.558972	0.491334	-0.629031	0.417192	1.72086	1.81181	1.8754	1.30528	1.47322	1.40574	0.64661	1.33533	1.67834	1.21523	0.724064
1.821	175.08	Juarezic Acid	[M+H]2+	1.36157	1.58934	1.63108	1.07331	1.03127	1.18059	0.271647	1.16281	2.56965	3.00911	3.09745	2.10425	2.04382	2.26669	1.20719	2.23893	2.69512	1.93916	0.719509
6.23	178.56	MLS001304065-01!	[M+H]+	-1.09119	-0.614508	-0.168301	-1.36209	-0.555178	-0.158599	0.0594134	-0.0114209	0.469373	0.653153	0.88989	0.389017	0.680573	0.895894	1.04204	0.992115	0.600358	0.902656	1.50353
21.116	178.56	MLS001304065-01!	[M+CH3OH+H]+	-0.506869	-0.681675	-0.723381	-0.961681	-0.234351	-0.293907	0.077353	-1.05248	0.703748	0.623441	0.605677	0.513458	0.850068	0.81569	1.05508	0.482138	0.611581	0.800744	1.3093
1.957	180.6	Enrofloxacin	[M+ACN+H]+	0.439687	0.633652	0.49785	0.0111736	-0.346423	0.104879	-0.668743	-0.753715	1.35631	1.55149	1.41211	1.00778	0.786532	1.0754	0.629055	0.593074	1.33192	0.771016	0.578876
4.549	181.56	Ofloxacin	[M+2H]2+	-0.0241688	-0.270773	-0.852854	-0.323817	0.405534	0.596136	-0.417382	-0.727027	0.983387	0.828875	0.553688	0.798953	1.32458	1.51166	0.748782	0.604147	0.791226	1.04729	1.32363
2.798	182.16	Pesticide3_Fenuron_C9H12N2O_Urea, N,N-dimethyl-N'-phenyl-	[M+NH4]+	0.700443	0.774008	0.664017	-0.254597	0.667365	-0.63088	-0.53483	-0.297853	1.625	1.71001	1.58449	0.838222	1.58817	0.645783	0.69024	0.813462	1.43943	0.934414	0.649154
2.091	183.96	Estragole	[M+CH3OH+H]+	1.20993	1.30895	1.30016	0.767572	0.085911	1.04942	0.319588	0.765221	2.31327	2.47762	2.46257	1.7024	1.06136	2.06969	1.24797	1.69963	2.23896	1.51966	0.678735
19.599	187.92	3-Amino-Beta-Pinene	[M+NH4]+	0.154368	0.357233	0.887346	0.24532	-0.368359	0.310993	-0.865689	-0.400563	1.11293	1.28097	1.84977	1.18536	0.774663	1.24056	0.548784	0.757562	1.35726	0.830393	0.611817
14.462	189.96	2,6-Dichlorobenzamide	[M+2H]2+	0.0167694	-0.667704	-0.246075	0.343885	0.928078	0.472414	-0.229866	0.386849	1.01169	0.629508	0.843187	1.26917	1.90274	1.38743	0.852714	1.30753	0.938389	1.3626	1.45207
6.838	194.64	Urapidil hydrochloride	[M+H]+	-0.442964	-0.201912	0.111424	-1.28987	-0.856424	-1.17749	-0.63811	-1.17418	0.735622	0.869398	1.08029	0.408988	0.55232	0.442119	0.642554	0.443136	0.773575	0.520032	0.672245
16.899	196.56	2H-Indol-2-one, 1,3-dihydro-1-phenyl-3,3-bis(4-pyridinylmethyl)- [CAS]	[M+ACN+H]+	-0.316642	-1.06324	-1.37943	-1.43148	-0.263694	-0.32727	-0.603076	-0.853419	0.802936	0.478556	0.384372	0.370749	0.832952	0.797043	0.658349	0.553472	0.509153	0.710454	1.39536
3.29	204.12	O-ACETYL-L-CARNITINE	[M+H]+	0.80955	1.01238	0.870403	0.805623	0.354563	0.640798	0.656342	-0.434211	1.75266	2.01723	1.82817	1.7479	1.2786	1.55919	1.57608	0.740098	1.83649	1.28849	0.701605
2.353	212.04	PHOSPHOCREATINE	[M+H]2+	0.672125	0.690329	0.872105	0.490293	-0.330567	0.700004	-0.450137	-0.202828	1.59342	1.61365	1.83033	1.40473	0.795224	1.62451	0.731973	0.868845	1.61053	1.00514	0.624103
6.021	213.24	pentadecane	[M+H-H2O]+	-0.242654	-0.223509	-1.26263	-1.38154	0.0628517	-0.012414	-0.200101	-0.431483	0.845189	0.85648	0.416784	0.383808	1.04453	0.991432	0.87049	0.741499	0.625565	0.911987	1.45786
1.853	213.96	Chloroxine	[M+H]+	0.98538	0.806564	0.920224	0.498844	0.302647	0.521471	0.0700546	0.254389	1.97984	1.74904	1.89241	1.41308	1.23341	1.43542	1.04976	1.19283	1.75859	1.22785	0.698202
1.678	222.24	HUMULENE (alpha)	[M+H]+	0.0376447	0.161502	-0.0814342	-0.69485	0.580938	0.204453	0.355678	0.170841	1.02644	1.11845	0.945118	0.617774	1.49582	1.15225	1.27959	1.12571	0.926945	1.26334	1.36291
1.809	222.6	MLS001146956-01!CIS-THIOTHIXENE	[M+H]+	0.170957	0.269624	0.250275	-0.82322	-0.94251	-0.670305	-0.623625	-0.110046	1.1258	1.20549	1.18943	0.565179	0.520327	0.628374	0.649038	0.926558	1.02148	0.681074	0.666754
1.826	223.08	DL-Cystathionine	[M+H]2+	1.38807	1.50403	1.52525	1.02904	0.738925	1.06487	-0.0428296	1.0092	2.61729	2.83634	2.87836	2.04067	1.66893	2.09198	0.970749	2.01279	2.59317	1.68611	0.650214
1.829	223.2	Nerolidol	[M+H]+	0.88198	1.12916	1.19797	0.690268	0.533598	0.575089	-0.190625	0.902107	1.8429	2.18731	2.29417	1.61358	1.44753	1.48977	0.876226	1.86879	1.98449	1.42058	0.715841
2.724	225.12	Atenolol-desisopropyl	[M+2H]2+	0.892879	0.933826	0.921339	0.491001	0.233787	0.420299	-0.0451162	0.324447	1.85688	1.91034	1.89387	1.40542	1.17592	1.33821	0.969212	1.25218	1.76663	1.18388	0.670136
5.509	226.08	1h-indole-3-butanoic acid	[M+NH4]+	0.315295	0.543033	-0.132216	0.198622	-0.336123	0.0617641	-0.365558	-0.208395	1.24427	1.45703	0.912429	1.1476	0.792167	1.04374	0.776169	0.865499	1.19033	0.869394	0.730379
16.521	230.04	7,8-dimethoxy-benzo[d][1,2]oxazin-1-one	[M+NH4]+	-0.229956	-0.504204	-0.0885269	-0.841068	0.0998086	-0.470223	0.917771	-0.314849	0.852661	0.705049	0.940483	0.55823	1.07163	0.721853	1.88919	0.803935	0.764106	1.12165	1.46793
16.676	230.28	N,N-Dimethyldodecylamine N-oxide	[M+2H]2+	-0.365177	-0.408772	-0.358366	-0.735623	0.248789	-0.90015	0.653208	-0.200627	0.776374	0.753264	0.780048	0.600559	1.18821	0.535831	1.57266	0.870172	0.727561	1.04172	1.4318
18.827	230.28	N,N-Dimethyldodecylamine N-oxide	[M+H]+	-1.04005	-0.182364	-1.41877	-1.09555	-0.395287	-0.256213	-0.386777	-0.540162	0.486309	0.881258	0.374031	0.467958	0.760338	0.837283	0.764836	0.687694	0.552389	0.762538	1.38044
23.13	230.88	D-(-)-quinic acid	[M+NH4]+	-0.58115	-1.12601	-0.698975	-0.30392	-0.159901	-0.148756	-0.169507	0.0344763	0.668431	0.458181	0.61601	0.810049	0.895086	0.902028	0.889146	1.02418	0.638168	0.927611	1.45355
1.917	231.12	Hydroxypestalotin	[M+2H]2+	0.396127	0.602208	0.594437	0.0933213	-0.204328	0.140944	-0.41882	0.412498	1.31597	1.51804	1.50988	1.06682	0.867943	1.10263	0.748036	1.33099	1.35268	1.0124	0.74844
1.722	235.08	Acetosyringone	[M+NH4]2+	0.610679	0.797429	0.801796	0.321298	0.166991	0.48193	-0.366039	0.362304	1.52698	1.738	1.74327	1.24945	1.12271	1.39661	0.77591	1.28548	1.56443	1.14518	0.732012
1.244	236.04	Carnitine (Dl) Hydrochloride	[M+H]+	-0.56289	-0.478446	-1.22594	-0.792053	0.111953	-0.169569	-0.774438	-0.157344	0.676945	0.717751	0.427519	0.577522	1.08069	0.889108	0.584616	0.896674	0.599934	0.862772	1.43811
24.347	236.16	N-(9-oxodecyl)acetamide	[M+H]+	-0.40614	0.0220255	-0.130766	-1.2182	-0.658517	-1.22712	-0.899137	-0.619948	0.75464	1.01538	0.913346	0.429819	0.633529	0.427171	0.536207	0.650694	0.778297	0.5619	0.721961
5.321	236.16	N-(9-oxodecyl)acetamide	[M+H]+	-0.520414	-0.164228	-0.275447	-0.381625	-0.0978925	-1.18605	-1.22732	-0.824904	0.697172	0.892406	0.826194	0.767572	0.934397	0.439505	0.427111	0.56452	0.795836	0.591383	0.743097
3.279	237	Methazolamide	[M+2H]2+	0.943267	0.944566	1.02458	0.679489	0.236515	0.66456	-0.318278	-0.684065	1.92288	1.92461	2.03437	1.60157	1.17814	1.58508	0.802026	0.622409	1.87086	1.04692	0.559592
4.314	238.2	Mandelonitrile benzoate	[M+Na]+	-0.496368	-0.890927	-1.25342	-1.38735	-0.166001	0.0303346	-0.161344	-0.425501	0.708889	0.539267	0.419454	0.382265	0.89131	1.02125	0.894192	0.74458	0.512469	0.887833	1.73246
12.309	240.12	NCGC00380601-01!N-[1-(4-methoxy-6-oxopyran-2-yl)-2-methylpropyl]acetamide	[M+H]+	0.0341038	-0.661282	-0.375557	-0.527482	-0.508988	-0.334604	-0.00677871	0.676223	1.02392	0.632316	0.770808	0.693764	0.702715	0.793002	0.995312	1.59795	0.780202	1.02225	1.31023
20.07	240.24	(4,8,8-trimethyldecahydro-1,4-methanoazulen-9-yl)methanol	[M+H]+	0.25628	0.3177	0.153731	-0.296618	0.0425839	-0.331455	-0.736158	-0.255614	1.19439	1.24634	1.11244	0.814159	1.02996	0.794735	0.600336	0.837631	1.09183	0.815664	0.747059
1.913	240.24	(4,8,8-trimethyldecahydro-1,4-methanoazulen-9-yl)methanol	[M+H]+	-0.560705	-0.17881	-0.143667	-0.332331	-0.936834	-0.340345	-1.18487	-1.17055	0.677971	0.883432	0.905215	0.794252	0.522378	0.789853	0.439865	0.44425	0.815218	0.549087	0.673546
2.055	243.12	MLS001240196-01!2-(2,3-Dimethyl-phenylamino)-nicotinic acid	[M+K]+	0.443431	0.447306	0.400266	-0.0593421	0.0462411	0.0744767	-0.111389	-0.716521	1.35983	1.36349	1.31975	0.959702	1.03257	1.05298	0.925697	0.608563	1.25069	0.904952	0.72356
13.809	243.12	MLS001240196-01!2-(2,3-Dimethyl-phenylamino)-nicotinic acid	[M+H]+	0.150064	-0.367358	-0.762315	-0.358136	0.0958858	0.305889	0.033106	-0.134741	1.10962	0.775201	0.58955	0.780172	1.06872	1.23618	1.02321	0.910833	0.813635	1.05974	1.30247
12.163	243.24	pentadecanoic acid	[M+H]+	-0.776121	-0.590984	-0.571412	-1.06434	-0.112791	-0.030746	-0.235751	-0.179729	0.583935	0.66389	0.672958	0.47819	0.924797	0.978914	0.849243	0.882869	0.599743	0.908956	1.51557
10.998	245.04	8-hydroxy-6,7-dimethoxy-2H-chromen-2-one	[M+H]+	-0.342045	-0.859602	-1.05166	-1.27494	-0.148562	-0.234403	-0.159113	-0.0609409	0.788922	0.551104	0.482412	0.413244	0.902149	0.850037	0.895576	0.958639	0.558921	0.9016	1.61311
4.06	245.246	N1-Acetylspermine	[M+H]+	-0.419073	-1.22976	-0.356753	-0.419991	-1.14166	-1.17957	-0.921967	-0.745428	0.747905	0.426388	0.78092	0.747429	0.453239	0.441483	0.527789	0.596491	0.675661	0.50475	0.747047
1.688	245.88	Salsolidine	[M+2H]2+	0.22653	0.0946859	0.231137	0.245601	-0.24002	-0.00718627	-0.797958	-0.867443	1.17002	1.06783	1.17376	1.18559	0.846733	0.995031	0.575163	0.548118	1.1493	0.741261	0.644968
2.018	246	MLS001077329-01!	[M+CH3OH+H]+	0.37125	0.570205	0.481396	0.319599	-0.900201	0.0908676	-0.278143	0.39288	1.29347	1.48473	1.39609	1.24798	0.535812	1.06501	0.824652	1.31301	1.35557	0.934621	0.689467
3.646	246.12	4-Acetamidoantipyrine	[M+H]+	-0.722424	-0.996483	-0.611017	-1.01544	-0.209959	-0.658532	-0.255627	-0.149066	0.606078	0.50122	0.654735	0.494677	0.864562	0.633522	0.837623	0.901834	0.564178	0.809385	1.43463
3.464	247.08	lenticin	[M+2H]2+	0.557158	0.844766	0.704164	0.298296	-0.0375415	-0.414202	0.364769	0.598619	1.47137	1.79597	1.6292	1.22969	0.974314	0.750434	1.28768	1.51427	1.53156	1.13167	0.738903
4.293	248.04	Pyridoxal-5-phosphate	[M+H]+	-1.21112	-0.942724	-0.755869	-0.249324	-0.861952	0.0318089	-0.0564881	-0.239462	0.431934	0.52025	0.59219	0.841291	0.550208	1.02229	0.961602	0.847061	0.596416	0.845291	1.41728
1.886	248.16	MLS001074898-01!NU2058	[M+ACN+H]+	-0.446234	0.258668	0.0823504	-0.23841	-0.06729	-0.392098	-1.20842	-0.504331	0.733956	1.19637	1.05874	0.847679	0.954429	0.762021	0.432742	0.704987	0.959187	0.713545	0.743905
10.535	248.16	MLS001074898-01!NU2058	[M+H]+	-0.717107	-1.20897	-0.646853	-1.26637	-1.23213	-0.000485324	-0.661364	-0.0663301	0.608316	0.432578	0.638672	0.415704	0.425688	0.999664	0.63228	0.955064	0.523817	0.753174	1.43786
16.016	253.2	Dehydroepiandrosterone	[M+H]+	0.328985	-0.181718	-0.277095	0.138277	0.230765	-0.282288	-0.611453	-1.40437	1.25613	0.881653	0.825251	1.10059	1.17346	0.822286	0.654537	0.377782	1.01591	0.757016	0.745163
3.401	254.04	Kinetin	[M+K]+	-0.446243	-0.74011	-0.551213	-0.301836	-0.016466	-0.0388315	-0.0632409	-0.0869269	0.733952	0.598694	0.682446	0.81122	0.988652	0.973443	0.957112	0.941526	0.706578	0.965183	1.366
6.449	254.16	MLS001210851-01!	[M+H]+	-0.418057	-0.407422	-0.037754	-0.187051	-0.738729	-1.19113	-0.873078	-0.467776	0.748432	0.75397	0.97417	0.878399	0.599267	0.43796	0.545981	0.723078	0.838743	0.576572	0.687424
1.752	255.84	4,8-dihydroxy-7-(hydroxymethyl)-6-methoxy-3,4-dihydro-2H-naphthalen-1-one	[M+H]+	0.160743	0.384685	0.373754	-0.355125	-0.203767	-0.476676	-0.152424	-0.764859	1.11786	1.30557	1.29572	0.781802	0.868281	0.718632	0.899738	0.588511	1.12524	0.76879	0.683223
8.941	255.84	4,8-dihydroxy-7-(hydroxymethyl)-6-methoxy-3,4-dihydro-2H-naphthalen-1-one	[M+H]+	-0.916452	-0.180501	-0.285035	-0.134761	-1.15049	-0.460035	-1.15725	-1.1736	0.52981	0.882396	0.820722	0.910821	0.450472	0.726969	0.448365	0.443314	0.785937	0.51728	0.658169
1.812	255.96	ethyl 2,3-dioxo-1,4-dihydroquinoline-4-carboxylate	[M+H]+	0.464299	0.543541	0.429207	-0.277747	-0.491116	0.271421	-0.74855	-0.308678	1.37965	1.45755	1.34649	0.824878	0.711474	1.207	0.595201	0.807381	1.25214	0.830263	0.663075
20.674	257.04	purpurin	[M+H]+	-0.142496	-0.280479	0.0255123	0.254591	-1.31328	-0.126012	-1.01546	0.0712522	0.90595	0.823318	1.01784	1.193	0.402404	0.916361	0.494671	1.05063	0.985027	0.716016	0.7269
22.444	257.04	purpurin	[M+ACN+H]+	-0.296633	-0.197712	-0.665568	-0.486958	-0.233802	-0.728818	-1.33812	-1.4125	0.814151	0.871932	0.630441	0.713528	0.850391	0.603398	0.395536	0.375659	0.757513	0.556246	0.734305
13.97	258.12	MLS001076687-01!	[M+H]+	-0.581526	-0.987863	-0.731406	-0.974894	-0.383016	-0.183608	-0.219503	-0.27695	0.668257	0.504224	0.602317	0.508777	0.766833	0.880498	0.858861	0.825334	0.570894	0.832881	1.45891
3.448	258.24	7-(2-hydroxypropan-2-yl)-1,4a-dimethyl-2,3,4,5,6,7,8,8a-octahydronaphthalen-1-ol	[M+H]+	-1.25501	-1.22976	-1.22849	-1.28974	0.149153	-0.402791	-0.366993	-0.324794	0.418991	0.426388	0.426764	0.409026	1.10892	0.756394	0.775397	0.798412	0.420292	0.85978	2.04567
23.766	260.88	KOBUSONE	[M+Na]+	-0.676345	-0.702967	-0.357158	-0.714852	0.275123	-0.655782	-0.663034	-0.0845552	0.625748	0.614308	0.780701	0.609268	1.2101	0.634731	0.631549	0.943075	0.657506	0.854863	1.30016
14.904	262.08	Flumequine	[M+H]+	-0.251272	-0.639732	-0.685646	-1.43971	-0.341925	-0.15357	-0.389174	-0.223391	0.840155	0.641832	0.621727	0.368641	0.788988	0.899023	0.763566	0.85655	0.618089	0.827032	1.33805
23.787	262.2	verruculotoxin	[M+Na]+	-0.163311	0.125585	-0.619133	-0.532883	-1.16716	-1.0751	-1.23239	-1.3633	0.892973	1.09095	0.651062	0.691172	0.445296	0.47464	0.425611	0.388691	0.831539	0.433559	0.521394
1.861	263.04	Cadaverine Tartrate	[M+H]+	0.240308	0.529122	0.530404	0.0898316	0.103985	0.146984	-0.721225	-0.119706	1.18125	1.44305	1.44433	1.06425	1.07474	1.10725	0.606582	0.920375	1.28322	0.927237	0.722587
18.733	263.04	Cadaverine Tartrate	[M+H]+	-0.170819	-0.10843	-0.668327	-0.362223	-0.802542	-1.37875	-0.400228	-0.812756	0.888338	0.927597	0.629236	0.777965	0.573338	0.384553	0.757739	0.569293	0.805784	0.571231	0.708913
2.064	263.16	NCGC00381408-02_C16H24O4_4-Hydroxy-1-methoxy-6,6,9a-trimethyl-4,5,5a,6,7,8,9,9a-octahydronaphtho[1,2-c]furan-3(1H)-one	[M+2H]2+	-0.293616	0.0930029	0.193196	0.0283288	0.0711452	-0.134001	-0.812262	-1.27588	0.815855	1.06659	1.14329	1.01983	1.05055	0.911301	0.569488	0.412974	1.01139	0.736078	0.727788
2.452	264.12	Prenyletin	[M+H]+	0.104443	-0.0618659	-0.385847	-0.878982	-1.17114	-0.725554	-0.393494	-0.801881	1.07508	0.958024	0.765329	0.543751	0.444069	0.604765	0.761284	0.573601	0.835546	0.59593	0.713222
5.069	264.12	Prenyletin	[M+Na]+	-0.0542159	-0.669709	-0.210394	-0.460475	-0.850129	-0.851914	-0.552506	-1.18433	0.963118	0.628633	0.864301	0.726747	0.554735	0.554049	0.681835	0.44003	0.7957	0.557662	0.700845
5.884	264.24	NCGC00385952-01_C15H26O_1,7-Dimethyl-7-(4-methyl-3-penten-1-yl)bicyclo[2.2.1]heptan-2-ol	[M+Na]+	-0.423126	-1.21448	-1.26424	-1.2972	-1.18516	-0.333913	-0.389804	-0.573338	0.745807	0.430928	0.416319	0.406916	0.439777	0.793382	0.763233	0.67206	0.499993	0.667113	1.33425
3.482	264.24	NCGC00385952-01_C15H26O_1,7-Dimethyl-7-(4-methyl-3-penten-1-yl)bicyclo[2.2.1]heptan-2-ol	[M+ACN+H]+	-0.911056	-0.935846	-0.543573	-1.31342	-0.255874	-0.869017	-0.206587	-0.190129	0.531796	0.522736	0.68607	0.402366	0.83748	0.54752	0.866585	0.876527	0.535742	0.782028	1.45971
15.075	265.56	Bosutinib (SKI-606)	[M+H]+	-0.523686	-1.021	-0.777029	-1.44011	-0.820415	0.0867627	-0.999001	-0.187749	0.695592	0.492776	0.583567	0.36854	0.566279	1.06198	0.500346	0.877975	0.535119	0.751646	1.40463
16.053	267.12	Ponatinib (AP24534)	[M+H]+	-0.692792	-0.520738	0.0258416	-0.158717	0.0452259	-0.305585	0.24455	0.436674	0.618655	0.697015	1.01807	0.895821	1.03184	0.809114	1.18472	1.35348	0.807391	1.09479	1.35596
4.05	267.84	2'-deoxyguanosine	[M+CH3OH+H]+	-0.46874	-0.0269629	-0.0337761	-0.542011	-0.445637	-1.15745	-0.864579	-0.34522	0.722596	0.981484	0.97686	0.686813	0.73426	0.448303	0.549206	0.787188	0.841938	0.629739	0.747964
12.868	269.04	Isopimpinellin	[M+2H]2+	-0.216087	-0.634348	-0.314587	-0.457869	-1.00201	-1.28248	-0.782671	-0.847435	0.860897	0.644232	0.804081	0.728061	0.499304	0.411089	0.58129	0.555772	0.759318	0.511864	0.67411
5.371	269.16	sophocarpine	[M+H]+	-0.256985	-0.613178	0.141451	-0.105683	-0.847992	-1.11494	-0.852244	-0.307459	0.836835	0.653755	1.10301	0.929365	0.555558	0.461711	0.553922	0.808064	0.880742	0.594814	0.675355
17.794	269.16	sophocarpine	[M+H]+	-0.653587	-0.886905	-1.42874	-0.525657	-0.302756	-1.02623	-0.0720196	0.0511398	0.635698	0.540773	0.371454	0.694643	0.810702	0.490991	0.951305	1.03608	0.560642	0.82227	1.46666
22.156	270.12	MMV202553	[M+H]+	-1.04923	-1.36726	-0.789581	-0.706459	-0.328642	-0.281435	-0.2254	-0.498014	0.483224	0.387628	0.578512	0.612822	0.796286	0.822772	0.855358	0.708081	0.515547	0.795624	1.54326
8.325	271.08	1-methyl-9H-pyrido[3,4-b]indol-7-ol hydrochloride dihydrate	[M+H]+	-0.24636	-0.354871	-0.250077	-0.292653	-1.15763	-1.16189	-1.12167	-0.0411993	0.84302	0.78194	0.840852	0.816399	0.448248	0.446926	0.459562	0.971847	0.820553	0.581646	0.708846
16.796	271.2	Baicalein	[M+H]+	-0.273858	-0.748941	-0.935944	-1.12822	-0.597877	-0.0996683	-0.158713	-0.648281	0.827105	0.59504	0.5227	0.457481	0.660726	0.933248	0.895824	0.63804	0.600582	0.781959	1.302
16.61	272.04	MLS001076555-01!	[M+H]+	-0.521513	-0.739864	-0.256591	-0.890798	-0.248337	-0.144927	0.11022	-0.550196	0.696641	0.598796	0.837063	0.539316	0.841866	0.904425	1.07939	0.682927	0.667954	0.877153	1.31319
4.781	272.16	Napropamid	[M+Na]+	-0.747928	-0.140034	-0.449873	0.127045	-1.16106	-1.18605	-1.17007	-0.284321	0.595458	0.907498	0.732107	1.09205	0.447184	0.439505	0.444399	0.821128	0.831779	0.538054	0.646871
4.444	273.12	N-Caffeoylputrescine, (E)-	[M+H]+	-0.513524	0.14511	-0.218453	-0.172215	-0.214702	-0.69065	-1.13826	-0.902861	0.700509	1.10581	0.859487	0.887479	0.861724	0.619575	0.454307	0.534825	0.888323	0.617608	0.695252
1.651	273.12	N-Caffeoylputrescine, (E)-	[M+H]+	-1.34885	-1.04463	-0.83628	-0.320667	0.0707755	-0.256481	-1.14199	-0.694663	0.392605	0.484768	0.560086	0.8007	1.05028	0.837128	0.453135	0.617854	0.55954	0.739599	1.3218
16.758	275.04	5-chloro-4,6,8-trihydroxy-7-methoxy-3-methyl-3,4-dihydroisochromen-1-one	[M+H]+	-0.596101	-0.780876	-0.934193	-0.494495	-0.351613	0.0908549	-0.122408	-0.887581	0.66154	0.582013	0.523335	0.70981	0.783707	1.065	0.918653	0.54052	0.619174	0.82697	1.3356
18.511	276	8H-Benzo[g]-1,3benzodioxolo[6,5,4-de]quinolin-8-one	[M+H]+	-0.604742	-0.139107	-0.240629	-0.166949	-1.3206	-1.33265	-1.15073	-1.0431	0.657589	0.908081	0.846376	0.890724	0.400368	0.397039	0.450398	0.485282	0.825693	0.433272	0.524737
6.158	276	8H-Benzo[g]-1,3benzodioxolo[6,5,4-de]quinolin-8-one	[M+Na]+	0.115621	-0.43946	0.25236	-0.784884	-0.374518	-1.17144	-0.530524	-0.835209	1.08344	0.737411	1.19115	0.580399	0.771363	0.443977	0.692303	0.560502	0.898101	0.617036	0.687045
5.346	276.12	NCGC00380372-01!N-[1-(4-methoxy-6-oxopyran-2-yl)-2-methylbutyl]acetamide	[M+H]+	-0.843473	0.0895738	-0.112651	-0.420176	-0.643251	-1.18572	-0.85573	-0.518657	0.5573	1.06406	0.924887	0.747334	0.640268	0.439604	0.552586	0.698021	0.823394	0.58262	0.707583
11.447	278.04	Azathioprine (Azasan, Imuran)	[M+H]+	-0.0409277	-0.312507	-0.402913	-0.34345	-0.874201	-0.83709	-0.777467	-0.786577	0.97203	0.805241	0.75633	0.788154	0.545556	0.559771	0.58339	0.579718	0.830439	0.567109	0.682903
8.012	278.04	Azathioprine (Azasan, Imuran)	[M+H-H2O]+	-0.35916	-0.207013	-0.340544	-0.429821	-1.14124	-0.849506	-0.822756	-0.893972	0.779618	0.866329	0.789744	0.742354	0.45337	0.554975	0.565361	0.538131	0.794511	0.527959	0.664508
21.352	280.2	MLS001074103-01!	[M+H]+	-1.37797	-1.0696	-1.39101	-0.404954	-0.711378	-0.219251	-0.210329	-0.490804	0.38476	0.476452	0.381298	0.755261	0.610737	0.859011	0.86434	0.711629	0.499443	0.761429	1.52456
22.678	280.2	MLS001074103-01!	[M+CH3OH+H]+	-0.261319	-0.313875	-0.258541	-0.600827	-0.78948	-0.697881	-1.25112	-0.864459	0.834325	0.804478	0.835933	0.659376	0.578553	0.616477	0.420122	0.549252	0.783528	0.541101	0.690596
6.486	282.24	MLS001146935-01!ANISOTROPINE METHYLBROMIDE	[M+2H]2+	-0.252288	-1.16768	-0.63842	-0.69303	-0.3544	-0.0769992	0.00980078	-0.526096	0.839564	0.445136	0.642416	0.618553	0.782195	0.948027	1.00682	0.694431	0.636417	0.857867	1.34796
0.964	282.24	MLS001146935-01!ANISOTROPINE METHYLBROMIDE	[M+H]+	-1.20192	-1.21945	-0.663961	-0.824705	-0.094316	-0.436665	0.282831	-0.540138	0.434698	0.429446	0.631143	0.564597	0.936716	0.73884	1.21658	0.687705	0.514971	0.89496	1.73788
1.826	282.24	MLS001146935-01!ANISOTROPINE METHYLBROMIDE	[M+H]+	-0.235422	-1.02037	-1.31304	-1.03587	-0.094316	-0.849813	0.282831	-0.73602	0.849437	0.492992	0.402473	0.487721	0.936716	0.554857	1.21658	0.600393	0.558156	0.827137	1.48191
1.755	282.96	MLS000860040-01!()-p-Bromolevamisole oxalate	[M+2H]2+	0.719439	0.733541	0.559617	0.280161	-0.110372	0.558252	-0.0902926	0.0583783	1.64654	1.66271	1.47388	1.21433	0.926349	1.47248	0.939332	1.04129	1.49937	1.09486	0.730219
2.558	283.92	8-oxo-2'-deoxyguanosine	[M+H]+	-0.725012	-0.23073	-0.199552	-0.345355	-0.718437	-1.20449	-0.876331	-0.597205	0.604992	0.852203	0.870821	0.787115	0.607756	0.433923	0.544751	0.661033	0.778783	0.561866	0.721467
5.259	284.16	conocarpan	[M+H]+	-0.225346	-0.216426	-0.439586	-0.98063	-1.15076	-0.899649	-0.671548	-1.19119	0.85539	0.860695	0.737346	0.506759	0.450388	0.536017	0.627833	0.437943	0.740047	0.513045	0.69326
23.29	287.04	Luteolin	[M+Na]+	-1.35917	-1.1084	-1.07673	-0.542629	-0.517696	-0.331045	-1.36789	-0.30032	0.389807	0.463807	0.474101	0.686519	0.698486	0.794961	0.387458	0.812072	0.503558	0.673244	1.33697
2.046	287.16	2-(1-hydroxy-1-methoxy-3-methylbutyl)-6-methyl-5H-[1,3]dioxolo[4,5-c]pyridin-4-one	[M+ACN+H]+	-0.117821	-0.237624	-0.00256529	-0.708871	-0.541041	-0.557399	-1.18487	-0.676959	0.921578	0.848141	0.998223	0.611799	0.687275	0.679526	0.439865	0.625482	0.844935	0.608037	0.719625
21.198	287.16	2-(1-hydroxy-1-methoxy-3-methylbutyl)-6-methyl-5H-[1,3]dioxolo[4,5-c]pyridin-4-one	[M+H]+	-0.77969	-1.29298	-0.299778	-0.970173	-0.654087	-0.219933	0.0297547	-0.725222	0.582492	0.408107	0.812377	0.510445	0.635478	0.858605	1.02084	0.604904	0.578355	0.779956	1.34858
14.547	288.12	(R)-1-(3,4-dihydroxybenzyl)-1,2,3,4-tetrahydroisoquinoline-6,7-diol	[M+Na]+	-1.19035	-0.8613	-0.403938	-0.79909	-0.252203	-0.0882982	-1.2478	-0.102421	0.438196	0.550456	0.755793	0.574712	0.839613	0.940632	0.421091	0.931469	0.579789	0.783201	1.35084
12.907	289.2	2-decyl-3-hydroxypentanedioic acid	[M+H]+	-0.892712	-0.444255	-1.36175	-1.39746	-0.646797	-0.258673	-0.129481	-1.28889	0.538601	0.734964	0.389109	0.379596	0.638697	0.835857	0.91416	0.409267	0.510568	0.699495	1.37003
19.21	292.2	MLS001332539-01!CYCLOPENTOLATE HYDROCHLORIDE	[M+H]+	-0.900263	-0.255344	-0.311596	-0.515854	-1.01199	-1.33013	-0.994439	-0.505995	0.535789	0.837788	0.80575	0.699379	0.49586	0.397732	0.501931	0.704175	0.719676	0.524924	0.729389
1.81	292.68	MLS000859925-01!Dihydroergotamine methanesulfonate salt	[M+2H]2+	-0.0281235	-0.53884	0.110366	-0.353981	-0.44309	-0.656533	-0.763975	-0.658872	0.980695	0.688324	1.0795	0.782422	0.735557	0.634401	0.588872	0.633373	0.882736	0.648051	0.734139
1.83	292.92	[4-(1-acetyloxyprop-2-enyl)-2-methoxyphenyl] 2-methylpropanoate	[M+2H]2+	-0.00277127	0.295519	0.265386	-0.0859619	-0.730318	-0.160128	-0.254428	-0.692511	0.998081	1.22733	1.20196	0.942156	0.602771	0.894946	0.838319	0.618776	1.09238	0.738703	0.676232
1.731	293.04	Genistein	[M+NH4]+	-0.306255	0.259567	0.125419	-0.176326	-0.859348	-0.584284	-1.12373	-0.166666	0.808738	1.19712	1.09082	0.884954	0.551202	0.66698	0.458907	0.890899	0.995409	0.641997	0.644958
10.466	293.04	Genistein	[M+H]+	-1.24037	-0.492003	-0.910096	-1.0323	-0.389597	-0.665621	-0.114636	-0.0469813	0.423265	0.711037	0.53215	0.48893	0.763343	0.630417	0.923615	0.96796	0.538845	0.821334	1.52425
11.533	294.24	tBuO-val-hexanoate (tert-butyl hexanoylvalinate)	[M+H]+	-0.623635	-0.908127	-0.383653	-0.675377	-0.586777	-0.0662953	-0.0207865	-0.395658	0.649034	0.532876	0.766494	0.626169	0.665829	0.955087	0.985695	0.760143	0.643643	0.841688	1.30769
19.335	295.08	Arbutin	[M+H]+	-1.37726	-1.41228	-1.4021	-0.494214	-0.233952	-0.654602	-0.355459	-1.3539	0.384949	0.375718	0.378377	0.709948	0.850302	0.635251	0.781621	0.391233	0.462248	0.664602	1.43776
20.056	295.2	Proparacaine HCl	[M+H]+	-1.37792	-0.622069	-0.896199	-0.545665	-0.267522	-0.159159	-0.83241	-0.123988	0.384774	0.649738	0.537301	0.685076	0.830745	0.895547	0.56159	0.917648	0.564222	0.801383	1.42033
16.094	299.28	METHYL OCTADECANOATE	[M+H]+	-1.30917	-0.415555	-0.882292	-1.37612	-0.158712	-0.0550844	-0.215024	-1.27409	0.403553	0.749731	0.542505	0.385254	0.895824	0.962538	0.861532	0.413486	0.520261	0.783345	1.50568
15.97	301.2	NCGC00380745-01!(5E)-2-heptyl-3,4,7-trihydroxy-2,3,4,7,8,9-hexahydrooxecin-10-one	[M+H]+	-0.190956	-0.00313069	0.00992587	-0.28873	-0.223154	-0.277773	-1.29327	-0.863083	0.876025	0.997832	1.0069	0.818622	0.85669	0.824863	0.408025	0.549776	0.924846	0.659839	0.713458
18.05	302.04	MLS000860046-01!Nocodazole	[M+H]+	-0.0125244	-0.08152	-0.390557	-0.179385	-0.988351	-1.00661	-0.186339	-0.871957	0.991356	0.945061	0.762835	0.883079	0.504054	0.497714	0.878833	0.546405	0.895583	0.606751	0.677493
8.018	302.04	MLS000860046-01!Nocodazole	[M+H]+	-1.18693	-0.428183	-1.25283	-0.926625	-0.230892	-0.2036	-0.752903	-0.855399	0.439237	0.743197	0.419625	0.526088	0.852108	0.868381	0.593408	0.552712	0.532037	0.716652	1.347
21.931	305.28	(9Z)-9-octadecenoic acid	[M+2H]2+	0.182781	0.343807	0.119101	-0.023364	-0.110473	-0.669094	0.0548015	-0.740101	1.13507	1.2691	1.08606	0.983936	0.926284	0.628901	1.03872	0.598698	1.11854	0.79815	0.713563
1.819	306.96	(2E)-2-[hydroxy(phenyl)methylidene]-6-methoxy-1-benzofuran-3-one	[M+H]2+	0.309162	0.305589	0.473054	-0.0302198	0.0509455	-0.791485	-0.454823	-0.151115	1.23899	1.23592	1.38804	0.979271	1.03594	0.577749	0.7296	0.900554	1.21056	0.810962	0.669908
22.333	306.96	(2E)-2-[hydroxy(phenyl)methylidene]-6-methoxy-1-benzofuran-3-one	[M+H]+	-0.465131	-0.320081	-0.423434	-1.1408	-1.30837	-1.31942	-0.706998	-1.0538	0.724405	0.801025	0.745648	0.453507	0.403777	0.400697	0.612594	0.481698	0.681146	0.474691	0.696901
10.531	307.68	Indinavir Sulfate	[M+CH3OH+H]+	-0.988341	-0.180021	-0.914091	-0.975133	-0.12774	-0.24409	-0.375942	-0.420074	0.504057	0.88269	0.530678	0.508693	0.915264	0.844348	0.770602	0.747386	0.60653	0.8194	1.35097
4.821	309	Emodin	[M+2H]2+	0.127726	0.858744	0.936373	0.580972	0.0310169	0.584598	-0.163911	-0.294938	1.09257	1.81346	1.91371	1.49586	1.02173	1.49962	0.892602	0.815107	1.5789	1.05727	0.669622
2.061	310.2	Methadone	[M+2H]2+	0.390775	0.536631	0.0374179	0.218239	-0.567215	-0.32675	-0.0163394	-0.310597	1.3111	1.45058	1.02628	1.16331	0.674919	0.79733	0.988738	0.806308	1.23782	0.816824	0.659891
12.115	312.12	Dihydrolycorine	[M+H]+	-0.459713	0.283963	0.292401	0.0185276	0.623843	0.427338	0.911086	1.27809	0.727131	1.21753	1.22468	1.01293	1.54097	1.34475	1.88046	2.42517	1.04557	1.79784	1.71949
12.752	312.24	MLS002153848-01!Biperiden hydrochloride1235-82-1	[M+H]+	1.29105	0.599361	1.16845	1.20257	0.283976	0.238081	0.491351	1.16756	2.44706	1.51505	2.2477	2.30149	1.21755	1.17942	1.40576	2.24631	2.12782	1.51226	0.710708
2.472	314.04	3',5'-Cyclic dAMP	[M+H]+	0.923768	1.009	0.890383	0.54552	0.577246	0.68627	0.283316	-0.598002	1.89706	2.01252	1.85367	1.45955	1.492	1.60912	1.21699	0.660668	1.8057	1.24469	0.689314
2.863	314.28	1-methyl-2-undecylquinolin-4-one	[M+Na]+	-0.0542648	-0.660451	-0.484512	-0.778995	-0.443724	0.578293	0.499117	-0.877416	0.963085	0.632681	0.714739	0.582773	0.735234	1.49308	1.41335	0.544342	0.723319	1.0465	1.4468
21.6	319.08	(1'S,2'S)-3',11'-dihydroxy-1',2',5'-trimethyl-8'-oxaspiro[oxirane-2,12'-tricyclo[7.2.1.0?,?]dodecan]-5'-en-4'-one	[M+K]+	0.471153	1.1431	0.620832	0.879278	1.22136	1.10957	1.18703	1.2261	1.38622	2.20856	1.53776	1.83945	2.33167	2.15781	2.27683	2.33934	1.743	2.27641	1.30603
12.08	321.12	(5S)-5-hydroxy-1,7-diphenylheptan-3-one	[M+H]+	0.0843575	-0.241312	-0.146014	0.215712	0.223952	0.451281	0.230564	0.553772	1.06022	0.845975	0.903744	1.16128	1.16793	1.36725	1.17329	1.46792	0.992803	1.2941	1.30348
1.788	321.24	Ginkgolic Acid C13-0	[M+2H]2+	0.854779	0.913808	-0.647308	0.296239	1.20767	-0.449966	1.21379	1.12919	1.80848	1.88401	0.638471	1.22794	2.30964	0.73206	2.31947	2.18735	1.38973	1.88713	1.35792
13.352	321.24	Ginkgolic Acid C13-0	[M+Na]+	0.69061	0.358582	0.974556	0.646434	-0.0961699	-0.0985769	0.670932	-0.832721	1.61397	1.28217	1.96504	1.56529	0.935513	0.933954	1.5921	0.561469	1.60662	1.00576	0.626011
12.31	322.08	N-Fructosyl alliin - H2O	[M+H]+	0.92808	0.93762	0.974406	1.26636	-0.147344	0.869557	0.275239	0.121347	1.90274	1.91537	1.96483	2.40553	0.902911	1.8271	1.21019	1.08775	2.04712	1.25699	0.614029
17.3	322.92	Chloramphenicol	[M+2H]2+	0.582133	0.661408	0.940223	0.741245	0.173357	0.331777	0.255834	0.0385981	1.49706	1.58163	1.91882	1.67162	1.12768	1.25856	1.19403	1.02712	1.66728	1.15185	0.690852
4.6	325.2	Gardnerine	[M+2H]2+	0.798863	0.589834	-0.0985293	0.787515	0.389699	-0.233329	-0.0409596	-0.424583	1.73973	1.50507	0.933985	1.7261	1.31012	0.85067	0.972008	0.745054	1.47622	0.969463	0.656719
7.397	326.04	Pesticide5_Prothioconazole_C14H15Cl2N3OS_Redigo	[M+Na]+	0.224036	0.647702	0.268143	0.451707	-0.206451	0.13742	0.039445	-0.080027	1.168	1.56667	1.20426	1.36766	0.866667	1.09994	1.02772	0.94604	1.32665	0.98509	0.742542
12.172	326.28	sclareol	[M+Na]+	0.718178	0.472263	0.655951	0.498252	-0.214078	0.159	-0.865151	0.288805	1.6451	1.38728	1.57565	1.4125	0.862097	1.11651	0.548989	1.22163	1.50514	0.937307	0.622739
5.232	328.08	(Z)-9-benzylidene-3-methyl-9H-indeno[2,1-c]pyridin-2-ium chloride	[M+2H]2+	-0.0437807	0.673238	0.564226	0.592715	0.728814	-0.336132	-0.00812149	-0.787382	0.970109	1.59465	1.47859	1.50808	1.65728	0.792162	0.994386	0.579395	1.38786	1.0058	0.724717
3.303	328.2	O-methylarmepavine	[M+2H]2+	-0.0323203	-0.159692	-0.278688	0.260699	0.387108	0.223756	0.580871	0.418119	0.977846	0.895216	0.82434	1.19806	1.30777	1.16777	1.49575	1.33618	0.973865	1.32687	1.36248
14.076	329.16	Decursinol angelate	[M+H]+	1.84165	0.130545	-0.10098	1.72093	1.02713	1.0915	0.278695	0.286391	3.5842	1.09471	0.932399	3.2965	2.03796	2.13096	1.2131	1.21959	2.22695	1.6504	0.741104
11.136	331.32	MMV687273	[M+H]+	1.14306	0.79838	1.05773	1.17856	-0.390425	-0.035645	0.0307939	0.326837	2.20849	1.73915	2.08165	2.2635	0.762905	0.975595	1.02157	1.25426	2.0732	1.00358	0.484075
7.518	332.04	2'-Deoxyadenosine 5'-monophosphate	[M+H]+	-0.0301646	0.0759874	-0.281472	0.119822	0.308645	0.813275	0.387317	0.426332	0.979309	1.05408	0.822751	1.0866	1.23854	1.7572	1.30796	1.34381	0.985686	1.41188	1.43238
2.696	332.28	C18H37NO4	[M+2H]2+	0.303129	-0.352757	0.487132	0.535825	0.325576	-0.268924	-1.25677	-0.162635	1.23382	0.783086	1.40166	1.44977	1.25316	0.829938	0.418481	0.893392	1.21708	0.848744	0.697359
10.145	336.12	Berberine	[M]+	0.944542	0.610929	0.835044	-0.123024	0.191248	0.274554	-0.228385	-0.400069	1.92458	1.52724	1.78391	0.918261	1.14175	1.20962	0.85359	0.757822	1.5385	0.990696	0.643937
13.761	336.24	NCGC00385530-01!(E)-5-(1,2,4a,5-tetramethyl-7-oxo-3,4,8,8a-tetrahydro-2H-naphthalen-1-yl)-3-methylpent-2-enoic acid	[M+CH3OH+H]+	0.698904	0.735719	0.813375	0.699911	-0.790671	-0.012013	0.766271	0.500462	1.62327	1.66523	1.75732	1.6244	0.578075	0.991708	1.70087	1.41467	1.66756	1.17133	0.702423
1.86	336.24	NCGC00385530-01!(E)-5-(1,2,4a,5-tetramethyl-7-oxo-3,4,8,8a-tetrahydro-2H-naphthalen-1-yl)-3-methylpent-2-enoic acid	[M+H]+	0.306917	0.659211	0.41099	0.105665	-0.221673	0.19989	-0.418365	0.128052	1.23706	1.57922	1.3296	1.07599	0.857571	1.14861	0.748272	1.09282	1.30547	0.961818	0.736761
4.516	340.2	N-(((1S,9aR)-octahydro-1H-quinolizin-1-yl)methyl)-5-(pyridin-3-yl)-1H-pyrazole-3-carboxamide	[M+H]+	0.53891	0.8978	0.281214	0.460535	0.269098	-0.0118123	0.451541	-0.580036	1.45287	1.86322	1.21522	1.37605	1.20505	0.991846	1.3675	0.668947	1.47684	1.05834	0.716622
2.672	341.16	(2R,3S,4S,5R,6S)-2-(hydroxymethyl)-6-[4-hydroxy-2-(3-methylbut-2-enyl)phenoxy]oxane-3,4,5-triol	[M+H]2+	0.715498	0.804111	0.256429	0.819514	0.0886119	0.241374	0.0714897	0.259007	1.64205	1.74607	1.19452	1.76481	1.06335	1.18212	1.0508	1.19666	1.58686	1.12323	0.707831
6.669	341.28	CUDA* (internal standard)	[M+H]2+	-0.310509	-0.548079	0.585296	-0.480765	0.0430938	0.000620081	0.62535	0.626853	0.806357	0.68393	1.50035	0.716598	1.03032	1.00043	1.54259	1.54419	0.926808	1.27938	1.38042
4.658	342.12	Rhetsinine	[M+H-H2O]+	0.192877	0.621648	0.424203	0.420645	-0.124411	-0.0363101	0.373804	-0.459814	1.14304	1.53863	1.34183	1.33853	0.917379	0.975146	1.29576	0.72708	1.34051	0.978842	0.730203
1.677	342.24	MLS002207185-01!Ile-Pro-Ile90614-48-5	[M+H]+	0.568946	0.369063	0.225133	0.273042	-0.335735	-0.133038	-0.847574	-0.42765	1.48344	1.29151	1.16888	1.20835	0.79238	0.911909	0.555719	0.743472	1.28805	0.75087	0.582952
12.724	343.08	Corylin	[M+Na]+	-0.560176	0.990101	0.210352	-0.446184	1.4251	1.19357	0.367131	1.05615	0.678219	1.98632	1.15697	0.733982	2.68533	2.28718	1.28979	2.07937	1.13887	2.08542	1.83112
15.497	346.32	Macamide B	[M+H]+	0.0414068	0.0467989	0.944848	0.560617	-0.399713	-0.0530703	-0.338694	-0.145978	1.02912	1.03297	1.92499	1.4749	0.758009	0.963883	0.790757	0.903767	1.36549	0.854104	0.625491
3.95	347.4	tricosane	[M+Na]+	-0.345735	0.0359031	-0.099227	-0.237057	0.529245	-0.244272	0.483855	0.53522	0.786907	1.0252	0.933533	0.848475	1.44317	0.844242	1.39848	1.44916	0.898528	1.28376	1.42874
10.162	348.24	MLS001076268-01!	[M+H]+	-0.297024	0.419627	0.317171	0.871483	0.0378863	-0.291119	-1.09199	0.39022	0.81393	1.33758	1.24588	1.82954	1.02661	0.817268	0.469114	1.31059	1.30673	0.905896	0.693252
19.293	349.32	henicosanoic acid	[M+H]+	0.720435	1.13971	1.74089	1.05256	1.78042	1.63624	1.72277	1.66223	1.64768	2.20337	3.34241	2.07421	3.43526	3.10855	3.30068	3.16505	2.31692	3.25239	1.40376
4.403	349.92	Chlorpyrifos	[M+2H]2+	1.00392	0.891936	0.615006	-0.151304	-0.27336	0.371064	0.175587	0.221314	2.00544	1.85566	1.53156	0.900436	0.82739	1.29331	1.12942	1.16579	1.57328	1.10398	0.701706
1.844	350.16	NCGC00384480-02_C16H20O6_1H-2-Benzoxacyclododecin-1,9(10H)-dione, 3,4,5,6,7,8-hexahydro-7,12,14-trihydroxy-3-methyl-	[M+2H]2+	0.640952	0.914958	0.780724	0.473545	0.378866	0.468664	-0.266003	0.359737	1.55936	1.88551	1.71799	1.38852	1.30032	1.38383	0.83162	1.28319	1.63785	1.19974	0.732511
8.493	350.16	MMV688888	[M+H]+	-0.0270855	0.170207	0.342305	0.802798	0.198882	0.435059	0.437615	1.5162	0.981401	1.12522	1.26778	1.74448	1.14781	1.35197	1.35436	2.86038	1.27972	1.67863	1.31171
11.169	351.36	(2E,4E,12Z)-N-(2-methylpropyl)octadeca-2,4,12-trienamide	[M+NH4]2+	-0.211515	-0.400013	-0.450389	-0.162464	1.58657	0.0508565	-0.141071	0.146887	0.86363	0.757852	0.731846	0.893498	3.00334	1.03588	0.906846	1.10718	0.811706	1.51331	1.86436
2.351	355.92	MLS000859954-01!p-Iodoclonidine hydrochloride	[M+H]+	0.13088	0.650902	0.691194	-0.144737	0.740745	0.765586	0.982251	0.681426	1.09496	1.57015	1.61462	0.904544	1.67104	1.70006	1.97555	1.60372	1.29607	1.73759	1.34066
7.766	357.36	Conessine	[M+2H]2+	-0.249771	0.134207	-0.0530641	-0.352238	0.490713	0.164409	0.144652	0.362773	0.84103	1.09749	0.963887	0.783368	1.40514	1.12071	1.10546	1.2859	0.921443	1.2293	1.3341
1.78	358.08	Indomethacin (Indocid, Indocin)	[M+ACN+H]+	0.739626	0.798191	0.640042	0.390367	0.0555031	0.383732	-1.29541	0.266341	1.66974	1.73892	1.55837	1.31073	1.03922	1.30471	0.407422	1.20275	1.56944	0.988527	0.629859
6.335	358.2	N-(1-oxo-1-(3,5,6,7-tetrahydrospiro[imidazo[4,5-c]pyridine-4,4'-piperidin]-1'-yl)propan-2-yl)furan-2-carboxamide	[M+H]+	0.794886	0.0138975	0.135776	0.219621	-0.145474	-0.46132	-0.252813	0.0957303	1.73494	1.00968	1.09868	1.16443	0.904082	0.726321	0.839258	1.06861	1.25193	0.884567	0.706561
1.872	359.16	MLS001140359-01!1-[2-(4,7-dimethyl-2-oxochromen-5-yl)oxyacetyl]piperidine-4-carboxamide	[M+2H]2+	0.613232	0.704845	0.611249	0.305232	0.101883	0.257966	-0.355984	0.34091	1.52968	1.62997	1.52758	1.23562	1.07317	1.19579	0.781336	1.26655	1.48071	1.07921	0.728848
5.42	363.12	licoflavanone	[M+2H]2+	1.23267	1.10265	-0.421399	-0.710721	1.09674	1.18783	0.371308	1.15362	2.35002	2.14748	0.7467	0.611015	2.13871	2.27809	1.29352	2.22471	1.4638	1.98376	1.35521
13.63	363.36	docosanoic acid	[M+2H]2+	0.478202	1.38736	0.498752	1.13136	-0.0793804	-0.123278	-0.230472	1.16716	1.39301	2.616	1.41299	2.19065	0.946464	0.918099	0.852356	2.24568	1.90316	1.24065	0.65189
11.441	364.32	3-[(Z)-heptadec-10-enyl]benzene-1,2-diol	[M+K]+	0.737992	0.715449	0.876682	0.621278	-0.0788735	0.595394	-0.160779	0.713698	1.66785	1.64199	1.83615	1.53824	0.946797	1.51088	0.894542	1.64	1.67106	1.24806	0.746866
4.529	368.28	NCGC00169514-02!(5R)-5-hydroxy-1-(4-hydroxy-3-methoxyphenyl)tetradecan-3-one	[M+H]+	0.260652	-0.310664	0.311698	0.138271	-0.808353	0.0449224	-1.11877	0.10051	1.19802	0.80627	1.24117	1.10059	0.571034	1.03163	0.460486	1.07215	1.08651	0.783825	0.721415
4.325	369.36	Cholesterol	[M+2H]2+	0.504838	0.532692	0.575455	-0.179027	0.424449	0.27553	1.22622	1.31522	1.41896	1.44663	1.49015	0.883299	1.34206	1.21044	2.33953	2.4884	1.30976	1.84511	1.40874
5.043	369.36	Cholesterol	[M+H]+	-0.0460543	-0.0134272	0.295807	-0.965842	0.520718	-0.562214	0.307187	1.31522	0.968582	0.990736	1.22757	0.511979	1.43467	0.677262	1.23729	2.4884	0.924717	1.45941	1.57822
2.306	370.2	Corydaline	[M+H]+	0.0576597	0.482025	0.0510802	0.233229	-0.145414	0.245909	-0.726571	-0.671565	1.04078	1.3967	1.03604	1.17546	0.90412	1.18584	0.604339	0.627825	1.16225	0.830531	0.714592
19.979	371.28	Incensole acetate	[M+H]+	1.30384	0.871937	1.36775	0.410578	1.93683	1.51197	1.09821	1.37876	2.46886	1.83012	2.58069	1.32922	3.82865	2.85199	2.14088	2.60044	2.05222	2.85549	1.39142
9.871	372	Lornoxicam (Xefo)	[M+K]2+	0.00818303	0.779571	-0.253408	-0.334663	1.18557	0.396103	-0.0055261	1.0975	1.00569	1.71662	0.838912	0.792969	2.27453	1.31595	0.996177	2.13984	1.08855	1.68162	1.54483
5.861	374.04	MMV200748	[M+H]+	0.27953	0.796198	1.36126	-0.384699	-0.34343	-0.861136	-0.0350161	-0.576254	1.2138	1.73652	2.5691	0.765939	0.788165	0.550519	0.976021	0.670703	1.57134	0.746352	0.474979
2.685	374.28	Lagochilin	[M+CH3OH+H]+	-0.183441	0.637414	0.919198	0.64883	-0.29569	-0.107255	-0.554795	-0.050247	0.8806	1.55554	1.89106	1.5679	0.814683	0.928353	0.680754	0.965771	1.47377	0.84739	0.574979
4.387	376.08	Chelidonine	[M+H]+	0.444892	0.41299	0.931458	-0.638314	0.235894	0.270392	-0.166765	-0.899148	1.36121	1.33144	1.9072	0.642463	1.17764	1.20614	0.890838	0.536203	1.31058	0.952703	0.726933
10.171	378	Mesotrione	[M+H]+	0.775505	0.64329	0.721742	0.203236	-0.505046	0.341285	0.029864	0.429371	1.71179	1.56189	1.64917	1.15128	0.704638	1.26688	1.02092	1.34665	1.51853	1.08477	0.714355
10.586	378.12	6-Ethoxysanguinarine	[M+H]+	0.792358	0.859914	0.681696	0.66911	-0.288305	0.638537	0.16207	0.573914	1.7319	1.81493	1.60402	1.59009	0.818864	1.55675	1.11889	1.48856	1.68524	1.24577	0.739223
10.451	378.12	3,4-dihydro-papaveraldine	[M+Na]+	0.792358	0.859914	0.791581	0.66911	-0.288305	0.638537	0.16207	0.576436	1.7319	1.81493	1.73097	1.59009	0.818864	1.55675	1.11889	1.49116	1.71697	1.24642	0.725938
2.92	378.24	NCGC00381440-01!(2S,3S)-3-decyl-2-hydroxy-2-(3-methoxy-3-oxopropyl)butanedioic acid	[M+H]+	-0.384945	0.535287	-0.478399	-1.07343	-0.128784	0.444734	0.269729	0.226956	0.765808	1.44923	0.717774	0.475189	0.914602	1.36106	1.20558	1.17036	0.852	1.1629	1.36491
10.533	378.36	Ursocholanic Acid	[M+H]+	0.348037	0.612629	0.816565	0.191191	-0.204247	-0.224909	-0.140349	0.25886	1.27283	1.52904	1.76121	1.14171	0.867991	0.855649	0.907299	1.19653	1.4262	0.956868	0.670923
4.581	379.2	NCGC00380990-01!(2E,4E)-12-hydroxy-13-(hydroxymethyl)-14-methoxy-3,5,7-trimethyl-14-oxotetradeca-2,4-dienoic acid	[M+H]+	0.621524	-0.0665583	-1.26925	0.739422	-0.254061	0.755799	0.860975	0.789099	1.5385	0.954913	0.414876	1.66951	0.838533	1.68857	1.81627	1.72799	1.14445	1.51784	1.32626
6.038	383.16	2-[2-hydroxy-1-(4-methoxyphenyl)propoxy]-6-(hydroxymethyl)oxane-3,4,5-triol	[M+Na]+	0.364025	-0.0782266	-0.991499	-0.389622	-0.0256154	0.0579084	0.433986	0.791994	1.28701	0.947221	0.502955	0.76333	0.982401	1.04096	1.35096	1.73147	0.875129	1.27645	1.45858
13.083	385.08	S-Adenosyl-L-homocysteine	[M+CH3OH+H]+	0.67144	-0.180654	-0.349967	-0.00418943	0.479695	0.386328	0.56467	0.651062	1.59266	0.882303	0.784602	0.9971	1.39445	1.30706	1.47905	1.57032	1.06417	1.43772	1.35103
15.893	386.16	MLS001159056-01!1-[2-[(7-methyl-4-oxo-2,3-dihydro-1H-cyclopenta[c]chromen-9-yl)oxy]acetyl]piperidine-4-carboxylic acid	[M+H]+	-0.415598	0.186363	-0.292164	0.0833982	-0.151738	1.0358	-0.00850799	0.968712	0.749709	1.13789	0.816676	1.05951	0.900165	2.05025	0.99412	1.95709	0.940947	1.47541	1.568
8.132	386.16	MLS001159056-01!1-[2-[(7-methyl-4-oxo-2,3-dihydro-1H-cyclopenta[c]chromen-9-yl)oxy]acetyl]piperidine-4-carboxylic acid	[M+H]+	-0.24428	-0.373735	-0.065023	-0.20383	0.342406	0.398562	0.124903	-0.207661	0.844237	0.771782	0.95593	0.868242	1.26787	1.31819	1.09043	0.86594	0.860048	1.13561	1.3204
17.68	386.28	NCGC00380188-01_C24H37NO4_(7E)-11-Hydroxy-3-isobutyl-12-methoxy-4,5,8-trimethyl-2,3,3a,4,6a,9,10,11,12,13-decahydrocyclodeca[d]isoindole-1,14-dione	[M+H]+	0.202185	-0.916025	0.118308	-0.479507	0.562398	0.283695	0.0574564	0.0946438	1.15044	0.529967	1.08546	0.717222	1.47672	1.21731	1.04063	1.0678	0.870773	1.20062	1.37879
5.552	387.12	1-O-b-D-glucopyranosyl sinapate	[M+H]+	1.41143	1.5041	1.51448	-0.509085	0.889874	1.42836	-0.859361	-0.00188361	2.66	2.83648	2.85696	0.702668	1.85301	2.6914	0.551197	0.998695	2.26403	1.52358	0.672949
5.781	389.16	9R,10R)-10-acetoxy-8,8-dimethyl-2-oxo-2,8,9,10-tetrahydropyrano[2,3-f]chromen-9-yl 3-methylbutanoate	[M+H]+	1.20574	0.0364755	-0.256445	-0.605705	-0.488682	-0.399526	-0.369123	-0.532423	2.30656	1.02561	0.837149	0.65715	0.712676	0.758107	0.774253	0.691393	1.20662	0.734107	0.608402
4.649	392.28	N-(3-hydroxytetradecanoyl)-L-phenylalanine	[M+H]+	-0.111634	-0.424406	-0.588128	-0.368813	0.427248	0.315193	0.0503026	-1.24663	0.925539	0.745145	0.665206	0.77442	1.34467	1.24418	1.03548	0.421433	0.777577	1.01144	1.30076
9.64	393.24	monolinolein	[M+K]+	1.36073	1.88893	1.60206	0.524604	0.0889268	1.3394	0.394198	1.39186	2.56815	3.70361	3.03576	1.43854	1.06358	2.53046	1.31421	2.62416	2.68651	1.8831	0.700947
7.712	393.36	monolinolein	[M+NH4]2+	1.31208	1.44465	1.37711	0.13835	0.143497	-0.0984051	1.19337	0.339034	2.483	2.72197	2.59747	1.10065	1.10458	0.934065	2.28687	1.26491	2.22577	1.3976	0.62792
5.028	393.36	monolinolein	[M+H]+	1.31208	-0.139402	-0.188719	0.13835	-1.21761	-0.126442	-0.170283	0.339034	2.483	0.907895	0.877384	1.10065	0.429993	0.916088	0.888668	1.26491	1.34223	0.874915	0.651836
6.014	394.08	Berberine hydrochloride	[M+ACN+H]+	0.0751694	0.480038	1.02217	0.262234	-0.729985	-0.417208	-0.331925	-1.22531	1.05348	1.39478	2.03097	1.19933	0.60291	0.748873	0.794476	0.427706	1.41964	0.643491	0.453277
2.166	394.2	Glu-Val-Phe	[M+H]+	-0.543418	-0.863434	0.18742	-0.434586	0.213593	-0.0593312	-0.138637	0.252229	0.686143	0.549643	1.13873	0.739906	1.15957	0.959709	0.908377	1.19105	0.778605	1.05468	1.35457
1.831	395.04	NCGC00380829-01!1-[(Z)-but-2-en-2-yl]-2,8-dichloro-3,9-dihydroxy-4,7-dimethylbenzo[b][1,4]benzodioxepin-6-one	[M+H]2+	0.99162	0.995582	1.00421	0.527165	0.0307763	0.838231	-0.0460549	0.754536	1.98842	1.99389	2.00585	1.44109	1.02156	1.78786	0.968581	1.68709	1.85731	1.36627	0.735618
1.857	395.28	Conessine	[M+2H]2+	0.631636	0.77069	0.748532	0.430339	0.0741643	0.275173	0.133511	0.359543	1.54932	1.70609	1.68008	1.34755	1.05275	1.21014	1.09696	1.28302	1.57076	1.16072	0.738953
7.426	396.24	NCGC00380973-01_C21H30O6_	[M+H]+	-0.601087	-0.584456	-0.589974	0.168723	-0.0449355	0.0786864	0.31051	0.0107328	0.659257	0.666901	0.664355	1.12406	0.969333	1.05606	1.24015	1.00747	0.778644	1.06825	1.37194
9.752	400.08	NCGC00347776-02!3-chloro-6-hydroxy-2-(4-hydroxy-2-methoxy-6-methoxycarbonylphenoxy)-4-methylbenzoic acid	[M+CH3OH+H]+	-0.43254	-0.0680028	0.0249001	0.108777	0.998741	0.337699	-0.225657	0.138553	0.740956	0.953958	1.01741	1.07831	1.99826	1.26374	0.855206	1.1008	0.947659	1.3045	1.37655
9.554	400.2	MLS002153514-01!MRS 1523	[M+H]+	-0.318263	-0.0537014	-0.492595	0.0496806	1.07637	0.125339	0.207705	-0.900442	0.802035	0.963461	0.710745	1.03504	2.10872	1.09076	1.15485	0.535722	0.877819	1.22252	1.39267
16.754	400.32	(9Z,12Z)-N-(3-Methoxybenzyl)octadeca-9,12-dienamide	[M+H]+	0.809869	-0.587561	-0.335013	-0.188487	0.994682	-0.117805	0.872009	0.220281	1.75305	0.665467	0.792777	0.877526	1.99264	0.921589	1.83021	1.16496	1.02221	1.47735	1.44526
4.087	401.4	7-Oxocholesterol	[M+H]+	-1.27312	0.49712	-0.874929	0.105722	-0.122129	0.0139524	0.0388476	0.781775	0.413763	1.41139	0.545281	1.07603	0.91883	1.00972	1.02729	1.71925	0.861617	1.16877	1.35649
4.433	403.32	ACTINONIN	[M+Na]+	-1.19863	-0.17659	-0.981186	0.000287386	-0.571738	0.848437	-0.0695304	-0.199531	0.43569	0.884792	0.506563	1.0002	0.672806	1.80055	0.952948	0.870834	0.706811	1.07428	1.5199
1.893	404.16	MLS001159087-01!N-(3-imidazol-1-ylpropyl)-2-(2-oxo-4-phenylchromen-7-yl)oxyacetamide	[M+H]+	0.424751	0.302434	0.0704734	0.34116	-0.18296	-0.751885	0.0418118	0.0961552	1.34234	1.23322	1.05006	1.26677	0.880894	0.593827	1.02941	1.06892	1.2231	0.893262	0.730326
1.769	404.16	MLS001159087-01!N-(3-imidazol-1-ylpropyl)-2-(2-oxo-4-phenylchromen-7-yl)oxyacetamide	[M+H]+	0.424751	0.302434	0.155484	0.34116	-0.18296	-0.597778	0.0418118	0.0961552	1.34234	1.23322	1.1138	1.26677	0.880894	0.660771	1.02941	1.06892	1.23903	0.909998	0.734442
3.092	406.32	NCGC00380796-01_C28H39NO_2-Naphthalenol, decahydro-5-(1H-indol-3-ylmethyl)-1,4a-dimethyl-6-methylene-1-(4-methyl-3-penten-1-yl)-, (1S,2S,4aR,5R,8aR)-	[M+NH4]2+	-0.631262	-0.997688	-0.147835	-0.608752	0.368036	-0.135968	-0.0546779	0.232395	0.645611	0.500802	0.902604	0.655764	1.29059	0.910059	0.962809	1.17478	0.676195	1.08456	1.60392
8.006	409.08	Irisflorentin	[M+2H]2+	-0.509921	-0.225043	1.15209	1.08841	1.16511	0.856241	0.945904	0.831567	0.702261	0.855569	2.22236	2.12639	2.24251	1.81032	1.9264	1.77962	1.47665	1.93971	1.31359
6.489	409.32	CHOLIC ACID	[M+K]+	-0.60771	0.879159	1.02842	0.868501	0.888705	-0.420435	-0.341982	-0.159899	0.656238	1.8393	2.03979	1.82577	1.85151	0.747199	0.788957	0.895088	1.59027	1.07069	0.673273
4.339	413.28	Leupeptin analogue LVR (or VLR)	[M+H]+	-0.894492	0.666756	-0.737234	-0.166764	0.0210908	0.342833	0.418209	0.140405	0.537937	1.5875	0.599888	0.890839	1.01473	1.26824	1.33627	1.10221	0.904041	1.18036	1.30565
11.739	414.24	2,4-dihydroxy-5-methoxy-1'',6'',8''-trimethyldispiro[bis(oxolane)-3,2':5',7''-[3]oxatricyclo[6.3.1.0?,??]dodecane]-2''-one	[M+H]+	-0.600226	-0.36722	-0.383012	-0.564039	0.0188361	-0.123533	-0.465017	0.293689	0.65965	0.775275	0.766835	0.676406	1.01314	0.917937	0.724462	1.22577	0.719542	0.970328	1.34854
5.518	415.2	CHEMBL1616521	[M+NH4]+	-0.852082	-0.94006	-0.753899	-1.3005	0.988469	-0.045638	0.119269	-0.0212421	0.553985	0.521211	0.592999	0.405986	1.98408	0.968861	1.08618	0.985384	0.518545	1.25613	2.42241
1.414	416.16	NCGC00380916-01_C16H27NO10_	[M+H]2+	-0.18247	0.0105451	0.0273621	-0.0774993	-0.810279	-0.413895	-0.83882	-0.451076	0.881193	1.00734	1.01915	0.947699	0.570272	0.750594	0.559101	0.731497	0.963844	0.652866	0.677356
7.535	417.24	N-(3-(dimethylamino)propyl)-2-((3,4,8,8-tetramethyl-2-oxo-2,8,9,10-tetrahydropyrano[2,3-f]chromen-5-yl)oxy)acetamide	[M+H]+	0.0688607	-0.383433	-0.98796	-0.407285	0.191535	0.590699	0.235652	0.124586	1.04889	0.766611	0.50419	0.754041	1.14198	1.50598	1.17744	1.09019	0.768433	1.2289	1.59923
4.023	418.08	2-(3,4-dihydroxyphenyl)-5-hydroxy-10-(pyridin-4-yl)-9,10-dihydropyrano[2,3-f]chromene-4,8-dione	[M+H]+	-0.325255	-0.145943	-0.159903	-0.668902	0.33644	-0.532612	0.583216	-0.0905195	0.798157	0.903788	0.895085	0.628985	1.26264	0.691302	1.49819	0.939185	0.806504	1.09783	1.36122
3.914	420.24	11,12,13-trihydroxy-4,5,8-trimethyl-3-(2-methylpropyl)-1H,2H,3H,4H,6aH,9H,10H,11H,12H,13H,14H,15H,15bH-cycloundeca[e]isoindole-1,15-dione	[M+K]+	-0.606319	-0.615664	-0.405843	-1.30708	-0.577886	0.261961	-1.14593	0.0271583	0.656871	0.65263	0.754795	0.404138	0.669945	1.19911	0.451897	1.019	0.617108	0.834988	1.35307
10.984	422.04	MLS001076062-01!Bendrofluazide	[M+H]+	0.308267	0.131227	0.193636	0.208009	0.35433	-0.70529	-0.855624	-0.0680734	1.23822	1.09522	1.14364	1.15509	1.27839	0.613319	0.552626	0.953911	1.15804	0.849562	0.733617
5.196	422.04	MLS001076062-01!Bendrofluazide	[M+H]+	0.0621034	0.0701756	-0.458474	-0.146868	-0.858964	-0.643422	-0.5117	-0.447943	1.04399	1.04984	0.727756	0.903209	0.551348	0.640193	0.701395	0.733087	0.931199	0.656506	0.705012
3.225	422.16	colchicine	[M+ACN+H]+	-0.513332	-0.749833	0.417414	-0.419642	0.446089	0.472874	0.0857719	0.298787	0.700602	0.594672	1.33553	0.74761	1.36234	1.38787	1.06126	1.23011	0.844604	1.26039	1.49229
5.512	423.36	Campesterol	[M+H-H2O]+	0.488074	0.424554	0.711454	0.443799	-0.40301	-0.704592	0.130529	0.449101	1.40257	1.34216	1.63745	1.36018	0.756279	0.613616	1.0947	1.36519	1.43559	0.957445	0.666934
2.496	424.08	(4-bromophenyl)(7,8-dimethoxy-3-methyl-2,3-dihydro-1H-benzo[d]azepin-4-yl)methanone	[M+H]+	-0.160639	-0.846755	0.296473	-0.94643	-0.411248	0.0949278	0.29929	0.354118	0.894629	0.556034	1.22814	0.518915	0.751972	1.06801	1.23054	1.2782	0.799429	1.08218	1.35369
6.576	425.76	Sinalbin (p-Hydroxybenzylglucosinolate)	[M+H]+	0.415973	0.305189	0.19974	-0.110777	0.118947	-0.401186	-0.272535	-0.483654	1.3342	1.23558	1.14849	0.926089	1.08594	0.757235	0.827864	0.715164	1.16109	0.846551	0.7291
8.092	426.24	(1S,5S)-N-(1-(3,4-dimethoxyphenyl)-2-methylpropyl)-8-oxo-4,5,6,8-tetrahydro-1H-1,5-methanopyrido[1,2-a][1,5]diazocine-3(2H)-carboxamide	[M+H]+	-0.4953	-0.554481	-0.952753	-0.15203	-0.0908951	0.323061	-0.140643	0.487644	0.709414	0.680902	0.516646	0.899983	0.93894	1.25098	0.907115	1.40215	0.701736	1.1248	1.60288
7.602	427.08	Gardenoside	[M+H]+	-0.279877	-0.360627	0.0887458	0.0300726	-0.27085	0.561549	0.525816	0.622546	0.823661	0.778826	1.06345	1.02106	0.828831	1.47585	1.43975	1.53959	0.921749	1.32101	1.43315
4.255	427.2	Adenosine 5_-diphosphate	[M+2H]2+	0.705314	0.69984	0.400398	-0.351568	0.0890654	0.622808	-0.553193	-0.897589	1.6305	1.62432	1.31987	0.783732	1.06368	1.53987	0.68151	0.536783	1.33961	0.955461	0.71324
5.259	428.28	COLFORSIN	[M+2H]2+	0.0965126	0.271676	0.316458	-0.317746	-0.205707	-0.464368	-0.683663	-0.378899	1.06919	1.20721	1.24527	0.802322	0.867114	0.724788	0.622582	0.769024	1.081	0.745877	0.68999
7.217	430.32	(3R,7R,8R,8aS)-3,4'-dihydroxy-7'-(2-hydroxyethyl)-4,4,7,8a-tetramethylspiro[2,3,4a,5,6,7-hexahydro-1H-naphthalene-8,2'-3,8-dihydrofuro[2,3-e]isoindole]-6'-one	[M+H]+	0.0951504	0.311555	-0.313384	-0.26965	-0.429677	0.880677	0.753213	0.89784	1.06818	1.24104	0.804752	0.829521	0.742428	1.84124	1.68554	1.86327	0.985874	1.53312	1.55509
3.777	431.28	havanensin	[M+CH3OH+H]+	-1.27164	-0.258927	-0.935698	-0.809087	-0.472968	-0.255855	-0.424342	-0.264655	0.414189	0.835709	0.52279	0.570743	0.720481	0.837491	0.745179	0.832398	0.585858	0.783887	1.33802
4.108	432.24	N-(2-(((1S,9aR)-octahydro-1H-quinolizin-1-yl)methyl)-3-oxo-1,2,3,4-tetrahydrobenzo[4,5]imidazo[1,2-a]pyrazin-8-yl)propionamide	[M+H]+	-0.559695	-0.372682	-1.09503	-0.52341	-0.540265	-0.0534001	0.0295121	-0.128882	0.678446	0.772345	0.468127	0.695726	0.687645	0.963662	1.02067	0.91454	0.653661	0.896628	1.3717
3.735	434.28	11,12-dihydroxy-13-methoxy-4,5,8-trimethyl-3-(2-methylpropyl)-1H,2H,3H,4H,6aH,9H,10H,11H,12H,13H,14H,15H,15bH-cycloundeca[e]isoindole-1,15-dione	[M+2H]2+	0.341917	-0.659961	-0.882515	-0.381465	0.687587	0.320649	-0.263986	0.076887	1.26744	0.632895	0.542421	0.767658	1.61059	1.24889	0.832784	1.05474	0.802603	1.18675	1.47863
4.312	435	(1R,5S)-3-(5-bromobenzofuran-2-carbonyl)-3,4,5,6-tetrahydro-1H-1,5-methanopyrido[1,2-a][1,5]diazocin-8(2H)-one	[M+H]+	0.816042	1.04154	1.16013	1.18277	-0.0481733	0.437158	0.593333	0.765091	1.76057	2.05843	2.23477	2.27013	0.96716	1.35393	1.50873	1.69948	2.08097	1.38232	0.664268
10.386	435.24	(2Z)-2-[(E)-6-(hydroxymethyl)-2,4,8,10-tetramethyldodec-2-enylidene]-4-methylpentanedioic acid	[M+H-H2O]+	1.04552	1.14054	1.12457	1.15607	0.428011	0.973747	0.469264	0.738321	2.0641	2.20464	2.18037	2.2285	1.34538	1.96394	1.3844	1.66823	2.1694	1.59049	0.733145
11.534	435.36	stigmasterol	[M+Na]+	1.0099	1.16249	1.1958	0.470804	0.13574	-0.178094	0.205985	0.62193	2.01378	2.23843	2.29072	1.38588	1.09866	0.88387	1.15347	1.53893	1.9822	1.16873	0.589613
3.972	437.28	(2'R,4R,5'R,6aR,6bS,8aS,8bR,9S,11aS,12aR,12bS)-5',6a,8a,9-tetramethyl-1,3,3',4,4',5,5',6,6a,6b,6',7,8,8a,8b,9,11a,12,12a,12b-icosahydrospiro[naphtho[2',1':4,5]indeno[2,1-b]furan-10,2'-pyran]-4-ol	[M+Na]+	0.689663	2.00255	0.493762	-0.297071	-0.32452	0.530115	-1.23075	-0.937192	1.61291	4.00706	1.40811	0.813903	0.798564	1.44404	0.426096	0.522248	1.9605	0.797738	0.406906
7.909	438.12	Colchicine	[M+H]+	-0.923664	0.357812	-0.185319	1.46411	-0.357432	-0.125561	0.30283	-0.0985575	0.527168	1.28148	0.879455	2.75893	0.780553	0.916647	1.23356	0.933966	1.36176	0.966182	0.70951
14.184	438.24	Dicoumaroyl Spermidine	[M+H-H2O]+	0.604386	0.979546	0.851127	0.431637	0.889467	1.31074	1.5774	0.745926	1.52033	1.97184	1.80391	1.34876	1.85249	2.48069	2.98431	1.67705	1.66121	2.24864	1.35361
13.897	438.96	methyl 2-(3,5-dichloro-2-hydroxy-6-methoxy-4-methylbenzoyl)-3,5-dihydroxybenzoate	[M+H]+	-0.238997	0.0376748	-0.0195954	0.193995	0.669153	0.0716753	1.35495	0.166332	0.847334	1.02646	0.986509	1.14393	1.59014	1.05094	2.55787	1.1222	1.00106	1.58029	1.57862
4.332	439.08	(Z)-methyl 4-((9-(furan-2-yl)-3,7-dioxo-3,7,8,9-tetrahydro-2H-furo[2,3-f]chromen-2-ylidene)methyl)benzoate	[M+H]+	0.515524	0.750651	-0.368586	-0.317858	0.597794	0.737223	0.540218	0.787836	1.42951	1.68255	0.774541	0.80226	1.5134	1.66696	1.45419	1.72648	1.17222	1.59026	1.35663
5.367	440.28	1-Lauroyl-2-hydroxy-sn-glycero-3-phosphocholine	[M+2H]2+	-0.645949	0.0417064	-0.757084	0.721429	-0.154496	-0.597488	-0.519486	-1.20353	0.639072	1.02933	0.591691	1.64881	0.898446	0.660904	0.69762	0.434211	0.977227	0.672795	0.688474
4.984	441.12	liquiritin	[M+H]+	-0.830766	-0.100389	-0.244241	-0.108802	0.56294	0.716016	0.245041	0.231899	0.562231	0.932781	0.84426	0.927358	1.47728	1.64264	1.18513	1.17438	0.816657	1.36986	1.67739
9.208	441.24	Ophiopogonoside A	[M+H]+	-0.445605	0.0524404	-0.017443	-0.49661	0.44264	0.137142	0.031144	0.28567	0.734276	1.03702	0.987982	0.70877	1.35909	1.09972	1.02182	1.21898	0.867012	1.1749	1.35512
11.137	441.72	Betulinaldehyde	[M+H]+	-0.231517	0.313531	0.229588	0.186217	-0.456276	-0.518623	-0.154945	-0.126951	0.851739	1.24275	1.1725	1.13778	0.728865	0.698038	0.898167	0.915765	1.10119	0.810209	0.735757
7.282	443.28	(1S,4S,5R,9S,10R,13R,14R)-14-hydroxy-5,9-dimethyl-14-{[(3-methylbutanoyl)oxy]methyl}tetracyclo[11.2.1.0?,??.0?,?]hexadecane-5-carboxylic acid	[M+K]+	0.378696	0.741969	-0.503453	0.568629	-0.471617	-0.0936711	0.187935	-1.23509	1.30017	1.67246	0.705417	1.48311	0.721156	0.937135	1.13913	0.424817	1.29029	0.80556	0.624326
9.882	444.12	MLS001141301-01!3-(4-chlorophenyl)-2-[[2-(3,4,7-trimethyl-2-oxochromen-5-yl)oxyacetyl]amino]propanoic acid	[M+H]+	-0.424245	0.20328	-0.248362	-0.0683943	0.135582	0.0237929	0.303922	1.1635	0.745229	1.15131	0.841852	0.953699	1.09854	1.01663	1.2345	2.24	0.923023	1.39741	1.51395
11.158	444.24	MLS001140848-01!4-[[2-(4-butyl-7-methyl-2-oxochromen-5-yl)oxypropanoylamino]methyl]cyclohexane-1-carboxylic acid	[M+H]+	-0.587954	-1.19583	-0.0830365	-0.115403	0.375636	-0.232243	-0.141822	-0.117353	0.665286	0.436535	0.944069	0.923124	1.29741	0.85131	0.906374	0.921877	0.742253	0.994243	1.33949
8.088	444.24	MLS001140848-01!4-[[2-(4-butyl-7-methyl-2-oxochromen-5-yl)oxypropanoylamino]methyl]cyclohexane-1-carboxylic acid	[M+H]+	-0.343137	-0.104641	-0.940714	0.204415	0.231163	0.269796	0.279247	0.334384	0.788326	0.930037	0.520975	1.15222	1.17378	1.20564	1.21356	1.26084	0.847889	1.21345	1.43115
5.743	444.96	Perfluorooctyl phosphate	[M+Na]+	0.155319	1.40062	-0.661488	-0.10977	-0.193585	0.0282035	-1.11038	-0.663145	1.11367	2.64015	0.632226	0.926736	0.87443	1.01974	0.463172	0.6315	1.32819	0.747211	0.562576
8.028	445.08	mangiferin	[M+H]+	-0.695415	-0.918547	-1.26779	-0.0366713	-0.303793	0.298832	-0.0823667	-0.251555	0.617532	0.529042	0.415294	0.974902	0.81012	1.23015	0.944507	0.839991	0.634192	0.956191	1.50773
4.096	445.32	MLS001141073-01!1-[(2S)-2-amino-4-methylpentanoyl]-N-[(2S)-3-methyl-1-oxo-1-(1-phenylethylamino)butan-2-yl]piperidine-4-carboxamide	[M+H]+	-0.440217	-0.440723	-0.154824	-0.906268	-0.320849	0.905534	1.04749	1.08434	0.737024	0.736765	0.898242	0.533564	0.800598	1.87324	2.06693	2.1204	0.726399	1.71529	2.36136
12.13	446.04	Tritosulfuron	[M+H]+	0.0858364	-1.04549	-0.117077	-0.782143	0.157095	-0.121746	-0.33916	0.874786	1.0613	0.48448	0.922054	0.581503	1.11504	0.919075	0.790502	1.83374	0.762335	1.16459	1.52766
4.997	447	3-(4-hydroxyphenyl)-7-methoxy-5-[(3R,4S,5S,6R)-3,4,5-trihydroxy-6-(hydroxymethyl)oxan-2-yl]oxychromen-4-one	[M+H]+	-0.312435	-0.150813	1.22543	-0.537944	0.00960367	1.21564	1.2257	-0.347336	0.805282	0.900743	2.33826	0.688752	1.00668	2.32244	2.33868	0.786034	1.18326	1.61346	1.36357
7.988	447.12	13-alpha-(21)-Epoxyeurycomanone	[M+Na]+	1.11617	1.19087	-0.73028	-0.325977	-0.381816	0.457593	0.285876	-0.118895	2.16771	2.28291	0.602787	0.797758	0.767471	1.37325	1.21915	0.920892	1.46279	1.07019	0.731608
5.885	447.24	hyocholic acid	[M+Na]+	-0.559435	-1.24385	-0.501715	-0.698518	1.07438	-0.170052	-0.11747	-0.893022	0.678568	0.422243	0.706267	0.616205	2.10581	0.888811	0.921803	0.538485	0.605821	1.11373	1.83838
3.391	449.28	[(2E,6Z,10Z)-7,11-bis(acetyloxymethyl)-3,15-dimethylhexadeca-2,6,10,14-tetraenyl] acetate	[M+H]+	0.497144	0.855353	0.899147	0.386481	0.756819	-0.392523	0.625294	-0.572314	1.41142	1.8092	1.86496	1.3072	1.68976	0.761796	1.54253	0.672537	1.5982	1.16665	0.729983
2.286	450.24	NCGC00380427-01_C26H31N3O4_6b-Hydroxy-2,2-dimethyl-14a-(2-methyl-3-buten-2-yl)-2,6b,7,7a,10,11,12,12a,14a,15-decahydro-8H,13H-pyrano[3,2-g]pyrrolo[1'',2'':4',5']pyrazino[1',2':1,5]pyrrolo[2,3-b]indole-8,13-dione	[M+2H]2+	-0.635076	-0.822105	-0.178478	-0.175947	0.113792	0.120175	0.262833	-0.130843	0.643907	0.565616	0.883635	0.885186	1.08207	1.08687	1.19983	0.913298	0.744586	1.07052	1.43773
9.706	450.24	NCGC00380427-01_C26H31N3O4_6b-Hydroxy-2,2-dimethyl-14a-(2-methyl-3-buten-2-yl)-2,6b,7,7a,10,11,12,12a,14a,15-decahydro-8H,13H-pyrano[3,2-g]pyrrolo[1'',2'':4',5']pyrazino[1',2':1,5]pyrrolo[2,3-b]indole-8,13-dione	[M+H]+	-1.2296	-0.301374	-0.188301	0.109551	-0.0131025	0.290338	0.159746	0.0770329	0.426435	0.811479	0.877639	1.07889	0.990959	1.22293	1.11709	1.05485	0.798611	1.09646	1.37295
1.728	452.16	PHYSOSTIGMINE SALICYLATE	[M+H]+	0.362399	0.334375	-0.105135	0.209676	-0.415494	-0.243493	-0.69039	0.0225056	1.28556	1.26083	0.929718	1.15643	0.749763	0.844698	0.619686	1.01572	1.15813	0.807467	0.697213
12.625	453.24	havanensin	[M+Na]+	1.12047	1.07651	1.07471	0.941867	0.431863	0.794624	0.355873	0.748591	2.17418	2.10892	2.10629	1.92101	1.34897	1.73463	1.27976	1.68015	2.0776	1.51088	0.727221
13.63	453.36	(R)-2,5,7,8-tetramethyl-2-((4S,8S)-4,8,12-trimethyltridecyl)chroman-6-ol	[M+Na]+	1.20007	1.15591	1.10102	0.916338	0.360881	0.687334	-0.232977	0.593551	2.29751	2.22825	2.14507	1.88732	1.28421	1.6103	0.850877	1.50896	2.13954	1.31359	0.613958
11.709	453.36	(R)-2,5,7,8-tetramethyl-2-((4S,8S)-4,8,12-trimethyltridecyl)chroman-6-ol	[M+Na]+	0.946196	1.18852	1.15307	0.901516	-0.223685	0.668421	0.312008	0.7663	1.92679	2.2792	2.22387	1.86803	0.856375	1.58933	1.24143	1.7009	2.07447	1.34701	0.649328
1.561	456.24	Lacidipine	[M+H]+	-0.499689	0.175904	0.0322976	0.315542	-0.110946	-1.11813	-0.424921	-0.882728	0.707259	1.12967	1.02264	1.24448	0.925981	0.460691	0.74488	0.542341	1.02601	0.668473	0.651525
4.699	456.36	MLS000736975-01!	[M+NH4]+	-0.0933069	0.898716	-1.27485	0.326427	-0.647353	-0.528041	-0.849514	-0.714259	0.937372	1.86441	0.413269	1.2539	0.638451	0.693496	0.554972	0.609518	1.11724	0.624109	0.558618
3.459	457.2	methyl (4R,8aS)-1-hydroxy-2-(hydroxymethyl)-5,5,8a-trimethyl-4-[(2E,4E,6E)-octa-2,4,6-trienoyl]oxy-4a,6,7,8-tetrahydro-4H-naphthalene-1-carboxylate	[M+ACN+H]+	0.492497	-0.929966	-0.139104	-1.3271	0.256315	0.1304	0.493786	0.014481	1.40688	0.524871	0.908083	0.398569	1.19442	1.0946	1.40814	1.01009	0.8096	1.17681	1.45357
12.63	457.32	ursolic acid	[M+Na]+	0.606502	0.616748	0.624028	0.355799	-0.0953276	0.170179	0.218003	0.179167	1.52256	1.53342	1.54117	1.27969	0.93606	1.1252	1.16312	1.13223	1.46921	1.08915	0.741318
13.172	457.32	ursolic acid	[M+2H]2+	0.79387	0.793627	0.911223	0.689169	0.10002	0.595326	-0.577984	0.364225	1.73372	1.73343	1.88064	1.61235	1.07179	1.51081	0.669899	1.28719	1.74003	1.13492	0.652242
3.793	460.32	NCGC00385003-01!4-[3-methyl-5-(5,6,7-trihydroxy-1,2,4a,5-tetramethyl-3,4,6,7,8,8a-hexahydro-2H-naphthalen-1-yl)pentoxy]-4-oxobutanoic acid	[M+H]+	-0.504233	-0.520206	0.0530189	-0.795414	0.195756	-0.929121	0.327314	0.391813	0.705035	0.697272	1.03743	0.576178	1.14532	0.525178	1.25468	1.31204	0.75398	1.0593	1.40495
4.181	462.24	MLS001077311-01!2062-78-4	[M+H]+	-0.907113	-0.489367	-0.424087	-0.38695	0.0926981	-0.789216	0.223933	-0.290401	0.533251	0.712338	0.74531	0.764744	1.06636	0.578659	1.16791	0.817675	0.688911	0.907652	1.31752
1.92	463.92	[(2R,3R,4S,5S,6R)-3,4,5-trihydroxy-6-(hydroxymethyl)oxan-2-yl] (1E)-2-(4-hydroxyphenyl)-N-sulfooxyethanimidothioate	[M+H]+	-0.967487	-0.238948	-0.317146	0.0702142	0.466064	-0.358515	0.510188	0.217722	0.511396	0.847363	0.802656	1.04987	1.38134	0.779967	1.42424	1.1629	0.802822	1.18711	1.47867
2.854	464.16	3-(4-hydroxyphenyl)-7-methoxy-5-[(3R,4S,5S,6R)-3,4,5-trihydroxy-6-(hydroxymethyl)oxan-2-yl]oxychromen-4-one	[M+H]+	-0.315239	-0.528339	-1.32225	-0.89395	-0.944447	-0.16965	-0.204515	-0.145257	0.803718	0.693353	0.399912	0.538139	0.519629	0.889058	0.86783	0.904219	0.60878	0.795184	1.30619
3.133	464.28	(3S,3'R,3'aS,6'S,6aS,6bS,7'aR,9R,11bR)-3-hydroxy-3',6',10,11b-tetramethylspiro[1,2,3,4,6,6a,6b,7,8,11a-decahydrobenzo[a]fluorene-9,2'-3a,4,5,6,7,7a-hexahydro-3H-furo[3,2-b]pyridine]-11-one	[M+Na]+	-0.248176	-0.751083	-0.736998	-0.334411	-0.458527	-0.0905226	-0.0523375	0.43671	0.84196	0.594157	0.599987	0.793108	0.727729	0.939182	0.964373	1.35351	0.707303	0.9962	1.40845
3.387	465.24	(2E,6E,10E)-13-[(2R)-6-hydroxy-2,8-dimethyl-3,4-dihydrochromen-2-yl]-2,6,10-trimethyltrideca-2,6,10-trienoic acid	[M+ACN+H]+	0.254333	-0.211563	-0.189147	0.211916	-0.24607	0.289494	1.06204	0.463353	1.19278	0.863601	0.877124	1.15823	0.84319	1.22221	2.08788	1.37874	1.02293	1.38301	1.352
7.195	465.36	(3beta)-lup-20(29)-ene-3,28-diol	[M+H]+	0.390724	-1.20526	0.165695	-0.612839	1.06977	0.531216	-0.126406	0.14485	1.31105	0.43369	1.12171	0.653909	2.09909	1.44515	0.916111	1.10562	0.880089	1.39149	1.58108
22.015	466.2	3-(9,10-dimethoxy-5,11-dioxoisoindolo[2,1-a]quinazolin-6(5H,6aH,11H)-yl)-N-((tetrahydrofuran-2-yl)methyl)propanamide	[M+H]+	0.463076	0.248057	0.283774	0.0970208	0.638355	0.141624	0.703289	1.0227	1.37848	1.18761	1.21737	1.06956	1.55655	1.10315	1.62821	2.03171	1.21326	1.57991	1.3022
5.206	466.2	3-(9,10-dimethoxy-5,11-dioxoisoindolo[2,1-a]quinazolin-6(5H,6aH,11H)-yl)-N-((tetrahydrofuran-2-yl)methyl)propanamide	[M+K]+	-0.362195	0.14358	-0.414552	0.489387	-0.685164	-0.570784	-0.21487	-0.507239	0.77798	1.10464	0.750253	1.40385	0.621935	0.673251	0.861624	0.703568	1.00918	0.715094	0.708589
12.628	468.96	2'-Deoxyuridine-5'-triphosphate sodium salt	[M+H]2+	-0.826482	-0.0402465	-0.130153	0.186517	0.211975	0.412278	0.453126	-0.28904	0.563903	0.972489	0.913735	1.13801	1.15827	1.33079	1.369	0.818447	0.897035	1.16913	1.30332
12.545	469.08	paederoside	[M+Na]+	0.809491	0.0695379	0.0588684	0.324021	-0.293402	-0.663247	-0.195622	-0.0765308	1.75259	1.04938	1.04165	1.25182	0.815976	0.631456	0.873196	0.948335	1.27386	0.817241	0.641547
17.954	469.2	4-(((3-(2-methoxyphenyl)-2-methyl-4-oxo-4H-chromen-7-yl)oxy)methyl)-6,7-dimethyl-2H-chromen-2-one	[M+H]+	0.0967182	0.674865	0.705282	0.870226	0.371099	1.15342	1.21138	1.12468	1.06934	1.59645	1.63046	1.82795	1.29334	2.22441	2.3156	2.18053	1.53105	2.00347	1.30856
16.625	469.44	(Z)-(3S,10R,13R)-10,13-dimethyl-17-octyl-2,3,4,7,8,9,10,11,12,13,14,15,16,17-tetradecahydro-1H-cyclopenta[a]phenanthren-3-yl 2-methylbut-2-enoate	[M+H-H2O]+	0.218824	-1.07287	0.0772568	-0.265919	-0.131389	0.150561	1.21998	-0.411384	1.16378	0.475374	1.05501	0.831669	0.912952	1.11	2.32944	0.751902	0.881459	1.27607	1.44768
3.805	470.28	Hypaconine	[M+H]+	-0.285409	-0.558134	-0.300801	-0.0197228	0.438687	-0.739878	0.317712	0.536784	0.820509	0.67918	0.811802	0.986422	1.35537	0.59879	1.24635	1.45073	0.824478	1.16281	1.41036
3.91	471	5,7-dihydroxy-2-(4-hydroxyphenyl)-6-[3,4,5-trihydroxy-6-(hydroxymethyl)oxan-2-yl]chromen-4-one	[M+H]2+	0.98878	-0.598199	-0.532287	-0.465953	0.561404	1.25706	1.42417	1.32868	1.98451	0.660578	0.691458	0.723993	1.4757	2.39008	2.68359	2.51173	1.01513	2.26528	2.23151
17.794	471.12	Isosakuranin	[M+Na]+	0.330997	0.16933	0.81024	0.372193	1.31877	1.1237	0.983608	0.241746	1.25788	1.12454	1.7535	1.29432	2.49453	2.17905	1.97741	1.18242	1.35756	1.95835	1.44255
3.708	472.2	methyl 3-(3,4-dihydroxyphenyl)-2-[[4-hydroxy-3-(3-methylbut-2-enyl)phenyl]methyl]-4-methoxy-5-oxofuran-2-carboxylate	[M+H]+	0.243582	0.455442	0.155204	0.92562	-0.362243	-0.168424	0.068566	0.384859	1.18393	1.3712	1.11358	1.8995	0.777954	0.889814	1.04867	1.30573	1.39205	1.00554	0.722346
9.839	472.32	Terfenadine	[M+H]+	0.0399091	-0.172488	-1.27426	-0.795022	0.0905609	-0.0412936	0.431558	-0.574267	1.02805	0.887311	0.413438	0.576334	1.06478	0.971783	1.34869	0.671627	0.726283	1.01422	1.39645
8.305	473.16	5-hydroxy-10-(4-isopropoxyphenyl)-3-(4-methoxyphenyl)-9,10-dihydropyrano[2,3-f]chromene-4,8-dione	[M+H]+	-0.925717	-1.23998	-0.996452	-0.0153694	-0.612134	0.332233	0.239865	-0.69183	0.526419	0.423377	0.501231	0.989403	0.654228	1.25896	1.18088	0.619068	0.610108	0.928285	1.52151
11.51	473.28	20-O-Acetylingenol-3-angelate	[M+H]+	0.884725	1.20585	0.528544	0.734084	-0.383106	-0.118467	0.270948	0.257746	1.84641	2.30674	1.44247	1.66334	0.766785	0.921166	1.2066	1.19561	1.81474	1.02254	0.563463
8.59	473.4	(+-)-alpha-Tocopherol Acetateacid ester	[M+H]+	0.0574505	-0.00882043	-0.347187	-0.517048	-1.09735	-0.422206	-0.444411	-1.17118	1.04063	0.993905	0.786115	0.6988	0.467374	0.746282	0.734884	0.444057	0.879861	0.598149	0.679822
12.237	474	4-(Methylsulfinyl)but-3-enylglucosinolate	[M+H]+	-0.813136	0.182132	0.0647889	0.225959	-0.168645	0.109359	0.149005	1.04602	0.569143	1.13456	1.04593	1.16955	0.889678	1.07875	1.1088	2.06482	0.979797	1.28551	1.31202
13.238	474.24	1-(9-hydroxy-10-(4-isopropoxy-3-methoxyphenyl)-2-isopropylpyrrolo[3',4':6,7]azepino[4,3,2-cd]indol-8(2H,7H,10H)-yl)ethanone	[M+K]+	0.528324	0.147781	0.239447	0.445713	-0.390173	0.159565	-0.470383	-0.365952	1.44225	1.10786	1.18054	1.36199	0.763038	1.11695	0.721773	0.775956	1.27316	0.84443	0.663254
12.596	474.96	1-[2,4-dihydroxy-3-[(2S,3R,4R,5S,6R)-3,4,5-trihydroxy-6-(hydroxymethyl)oxan-2-yl]phenyl]-2-hydroxy-3-(4-hydroxyphenyl)propan-1-one	[M+2H]2+	2.09408	2.0896	2.06901	1.61536	1.4016	1.4845	0.926029	1.59456	4.26954	4.25631	4.196	3.06387	2.64194	2.7982	1.90004	3.02003	3.94643	2.59005	0.656302
13.174	474.96	1-[2,4-dihydroxy-3-[(2S,3R,4R,5S,6R)-3,4,5-trihydroxy-6-(hydroxymethyl)oxan-2-yl]phenyl]-2-hydroxy-3-(4-hydroxyphenyl)propan-1-one	[M+K]+	2.20188	2.20003	2.25779	1.78454	1.45884	1.80346	0.993862	1.59322	4.60078	4.5949	4.78258	3.44509	2.74886	3.49056	1.99151	3.01722	4.35584	2.81204	0.645579
5.365	475.2	2'-O-methyl-Kurarinone	[M+Na]+	0.54063	0.435649	0.327567	0.399782	2.16202	-0.00480974	-0.875216	0.200112	1.45461	1.35252	1.25489	1.31931	4.47542	0.996672	0.545172	1.14879	1.34533	1.79151	1.33165
21.535	477	5-hydroxy-3-(4-hydroxyphenyl)-10-(2,3,4-trifluorophenyl)-9,10-dihydropyrano[2,3-f]chromene-4,8-dione	[M+Na]2+	1.32011	0.976768	0.682031	0.388503	1.29303	1.60598	1.58339	1.53316	2.49685	1.96805	1.6044	1.30903	2.45043	3.04402	2.99673	2.8942	1.84458	2.84634	1.54308
5.228	477.36	Ursonic acid	[M+H]+	0.87514	0.724898	-0.90266	0.933331	0.677255	-0.0660127	-0.470516	-0.300248	1.83419	1.65278	0.5349	1.90968	1.59909	0.955275	0.721706	0.812113	1.48289	1.02205	0.689228
1.964	477.84	Glucocheirolin	[M+ACN+H]+	0.3793	0.118103	0.317674	-0.129219	-0.757697	0.120598	0.162248	-0.775925	1.30071	1.08531	1.24632	0.914326	0.59144	1.08719	1.11903	0.584014	1.13667	0.845417	0.743769
4.986	478.08	Cleviprex (Clevidipine)	[M+H]+	-0.502346	0.342101	-0.0818689	0.135232	1.07873	0.107371	-0.137902	0.203518	0.705958	1.2676	0.944833	1.09827	2.11218	1.07726	0.90884	1.1515	1.00417	1.31245	1.307
9.332	482.16	MLS002154099-01!Talampicillin hydrochloride39878-70-1	[M+H]+	-0.277343	-0.0945997	-0.296367	-0.1768	0.0740423	-0.31008	1.81562	1.2403	0.825109	0.936532	0.8143	0.884663	1.05266	0.806597	3.52011	2.36247	0.865151	1.93546	2.23713
12.669	487.32	Pristimerin	[M+H]+	0.0711724	-0.62732	0.182434	-0.265268	-0.713037	1.62379	-0.558059	-0.808094	1.05057	0.647378	1.1348	0.832044	0.610035	3.08184	0.679216	0.571136	0.916197	1.23556	1.34857
12.37	488.16	Dasatinib (BMS-354825)	[M+H]+	-0.12389	1.01434	0.00394555	1.14672	0.174304	-0.0589764	0.21235	0.197005	0.91771	2.01998	1.00274	2.2141	1.12842	0.959945	1.15857	1.14632	1.53863	1.09831	0.713824
4.032	488.16	Dasatinib (BMS-354825)	[M+H]+	-0.00559957	0.115159	0.194843	-0.420613	0.0331268	-0.250862	1.35624	-0.00711354	0.996126	1.08309	1.1446	0.747107	1.02323	0.840394	2.56017	0.995081	0.992732	1.35472	1.36464
15.69	488.28	glycoursodeoxycholic acid	[M+H]+	-0.232197	-0.382577	-0.550003	-0.610054	1.31045	-0.345832	-0.182719	1.27852	0.851338	0.767066	0.683019	0.655172	2.48019	0.786854	0.881041	2.4259	0.739149	1.6435	2.2235
9.153	488.28	glycoursodeoxycholic acid	[M+H]+	-0.523573	-0.180864	-0.57478	0.332501	0.297127	0.298014	0.267482	0.0763394	0.695647	0.882174	0.671388	1.25919	1.2287	1.22945	1.20371	1.05434	0.877101	1.17905	1.34426
13.907	488.4	Glyceryl trioctanoate	[M+H]+	1.09073	-0.673183	0.0958203	-0.40131	-0.484829	-1.3557	-0.216365	-0.468583	2.12982	0.627122	1.06867	0.75717	0.714582	0.390745	0.860731	0.722674	1.1457	0.672183	0.586703
12.653	489	Pesticide1_Temephos_C16H20O6P2S3_O,O,O',O'-Tetramethyl O,O'-(sulfanediyldi-4,1-phenylene) bis(phosphorothioate)	[M+Na]+	0.804245	1.13151	1.0267	0.781149	0.0437411	0.314987	-0.191238	1.08489	1.74623	2.19088	2.03736	1.7185	1.03078	1.244	0.875854	2.12122	1.92324	1.31796	0.685281
11.923	489.24	Flemiphilippinin A	[M+H]+	1.12294	1.23242	1.17084	0.805279	0.349107	0.823236	0.264352	0.657539	2.1779	2.3496	2.25142	1.74748	1.27377	1.76937	1.2011	1.57739	2.1316	1.45541	0.682776
4.765	489.24	Cephaeline	[M+H]+	0.465286	0.525988	1.05516	-0.972053	-0.31226	0.572273	-0.168967	-1.23928	1.38059	1.43992	2.07795	0.50978	0.805379	1.48686	0.88948	0.423585	1.35206	0.901327	0.666632
11.631	489.36	Bayogenin	[M+H]+	1.03672	0.927658	0.968599	0.812225	0.409943	0.409123	-0.147129	0.477646	2.05156	1.90219	1.95694	1.75592	1.32863	1.32788	0.903046	1.39247	1.91665	1.23801	0.645922
13.293	489.36	(2alpha,3beta,4alpha,9alpha)-2,3,23-trihydroxyurs-12-en-28-oic acid	[M+H]+	0.991036	0.326054	0.892302	0.783822	0.127462	0.448213	-0.0721845	0.294103	1.98761	1.25358	1.85614	1.72169	1.09237	1.36435	0.951197	1.22612	1.70475	1.15851	0.679576
1.927	489.36	asiatic acid	[M+2H]2+	0.479361	0.440728	0.243902	0.379476	-0.216166	0.186567	-0.691304	-0.12917	1.39413	1.35729	1.18419	1.30087	0.86085	1.13805	0.619294	0.914357	1.30912	0.883139	0.674605
13.128	491.04	[(2R,3S,4S,5R,6S)-6-(3,4-dihydroxybenzoyl)oxy-3,4,5-trihydroxyoxan-2-yl]methyl 3,4-dihydroxybenzoate	[M+NH4]+	0.990974	0.939492	1.02344	0.850824	0.381593	0.516185	0.0993604	0.707865	1.98753	1.91785	2.03276	1.80353	1.30278	1.43017	1.0713	1.63339	1.93542	1.35941	0.702385
11.424	491.16	Cimifugin 4'-O-beta-D-glucopyranoside	[M+Na]+	1.06246	1.3406	1.3657	1.19939	0.93028	1.03848	-0.646335	1.03056	2.08848	2.53257	2.57702	2.29642	1.90565	2.05406	0.638901	2.04281	2.37362	1.66036	0.699503
3.596	491.16	cimifugin, (s)-form, 1''-o-beta-d-glucopyranoside	[M+Na]+	0.565368	1.2261	0.278765	0.302816	0.0643592	0.692703	-0.0723254	0.0370953	1.47977	2.33934	1.21316	1.23355	1.04562	1.61631	0.951104	1.02605	1.56645	1.15977	0.74038
9.329	491.4	(3S,10R,13R)-10,13-dimethyl-17-(6-methylheptan-2-yl)-2,3,4,7,8,9,10,11,12,13,14,15,16,17-tetradecahydro-1H-cyclopenta[a]phenanthren-3-yl benzoate	[M+H]+	0.782008	0.245389	1.16309	0.983896	-0.0101139	0.987352	-0.653795	0.0856763	1.71952	1.18541	2.23936	1.9778	0.993014	1.98254	0.635606	1.06119	1.78052	1.16809	0.656036
3.977	493.08	4-(3,7-diacetoxy-5-hydroxy-4-oxo-4H-chromen-2-yl)-1,2-phenylene diacetate	[M+Na]+	0.991885	0.710789	1.06303	1.31298	-0.125138	0.899655	0.922206	-0.24038	1.98878	1.6367	2.08932	2.48454	0.916917	1.86562	1.89501	0.846522	2.04984	1.38102	0.673721
13.215	493.32	potassium (1R,5aR)-5a,5b,8,8,11a-pentamethyl-9-oxo-1-(prop-1-en-2-yl)icosahydro-1H-cyclopenta[a]chrysene-3a-carboxylate	[M+H]+	0.463728	0.993473	0.904468	1.28149	-0.121308	0.0921299	-0.0191066	0.0969992	1.3791	1.99097	1.87185	2.43089	0.919354	1.06594	0.986844	1.06955	1.91821	1.01042	0.526754
11.932	495	Podophyllin Acetate	[M+H]+	0.920561	1.01954	0.726691	0.943743	0.195605	0.0673306	0.812635	0.65737	1.89285	2.02728	1.65484	1.92351	1.1452	1.04778	1.75642	1.5772	1.87462	1.38165	0.73703
6.268	495.12	Salvianolic acid A	[M+H]+	-1.21086	0.962723	0.737898	-1.315	0.878388	0.914226	0.621131	-0.204781	0.432012	1.94898	1.66774	0.401926	1.83832	1.88456	1.53808	0.86767	1.11267	1.53216	1.37701
11.828	495.24	20-O-Acetylingenol-3-angelate	[M+Na]2+	0.853887	1.12044	0.658283	0.483673	0.0825762	-0.228387	0.907019	0.358567	1.80736	2.17414	1.5782	1.3983	1.05891	0.853589	1.87517	1.28215	1.7395	1.26745	0.72863
10.244	496.08	NCGC00385459-01!(3R,4R,5R)-3-hydroxy-4,5-bis[(3,4,5-trihydroxybenzoyl)oxy]cyclohexene-1-carboxylic acid	[M+H]+	0.027703	-0.426951	-0.208359	-0.0880592	0.912098	-0.0952288	0.246809	0.0142196	1.01939	0.743832	0.865521	0.940788	1.88178	0.936124	1.18658	1.00991	0.892382	1.2536	1.40478
4.648	496.2	(2R,3S,4S,5R,6S)-2-[(3,4,5-trihydroxyoxan-2-yl)oxymethyl]-6-(3,4,5-trimethoxyphenoxy)oxane-3,4,5-triol	[M+H]+	-0.0194626	-0.363442	0.0518129	0.192194	0.556946	0.286819	-0.840242	0.930021	0.9866	0.777308	1.03657	1.1425	1.47115	1.21995	0.55855	1.9053	0.985744	1.28874	1.30738
8.417	497.04	Chicoric acid	[M+K]+	-0.509992	-0.790432	-0.0617216	0.261648	0.121841	-0.0445001	-0.708294	0.864579	0.702226	0.578171	0.95812	1.19885	1.08812	0.969626	0.612043	1.82081	0.859341	1.12265	1.30641
3.733	498.24	_130048	[M+H]+	-0.249573	-1.00101	-0.805014	-0.991605	0.404555	-0.676938	0.376397	0.45752	0.841145	0.499649	0.572357	0.502918	1.32368	0.625491	1.2981	1.37318	0.604017	1.15511	1.91238
10.39	499.44	N-behenoyl-5-hydroxytryptamide	[M+H]+	-0.356428	-0.011899	0.357516	0.104956	1.35619	1.56362	0.00457066	1.51977	0.781096	0.991786	1.28122	1.07546	2.56007	2.95594	1.00317	2.86745	1.03239	2.34666	2.27303
2.679	501.12	Calceolarioside B	[M+2H]2+	0.175021	-0.479831	-0.166773	0.216577	-1.27187	-0.524546	-0.0545503	-0.323494	1.12898	0.717062	0.890833	1.16197	0.414122	0.695178	0.962895	0.799132	0.974712	0.717832	0.736455
12.326	501.96	Columbamide B	[M+H]+	-0.484831	-0.401554	-0.229391	-0.0376369	0.0106305	-0.0958766	-0.702568	1.0379	0.714581	0.757043	0.852995	0.974249	1.0074	0.935704	0.614478	2.05324	0.824717	1.1527	1.3977
6.481	503.28	emetine	[M+ACN+H]+	-0.501452	-0.727961	-0.970949	-0.340705	0.416102	-0.122785	0.267522	-0.716963	0.706395	0.603757	0.51017	0.789656	1.33432	0.918413	1.20374	0.608377	0.652495	1.01621	1.55743
4.915	504.36	NCGC00380972-01_C32H45N3O2_	[M+Na]+	0.359391	0.082648	-0.194542	-1.02011	-0.276809	1.12378	-0.107965	1.15447	1.28288	1.05896	0.87385	0.49308	0.825414	2.17916	0.927896	2.22602	0.927194	1.53962	1.66052
8.364	505.08	Silydianin	[M+Na]+	0.889837	-0.193069	0.74762	0.23369	-1.21264	-0.0383384	-0.0258245	-0.474902	1.85297	0.874743	1.67902	1.17584	0.431479	0.973776	0.982259	0.719516	1.39564	0.776757	0.556559
11.815	505.2	D-(+)-Cellotriose	[M+NH4]+	0.584484	0.563494	0.693642	0.37086	-0.0869156	-0.583731	-0.508134	-0.0204889	1.4995	1.47784	1.61736	1.29312	0.941534	0.667236	0.703131	0.985899	1.47196	0.82445	0.560104
3.284	505.2	NCGC00385233-01_C26H34O11_2-{2-Hydroxy-5-[(1E)-3-hydroxy-1-propen-1-yl]-3-methoxyphenyl}-3-(4-hydroxy-3-methoxyphenyl)propyl hexopyranoside	[M+H]+	-0.440798	-0.922248	-0.803757	0.729799	-0.565288	0.707446	0.539067	-0.198952	0.736727	0.527686	0.572855	1.65841	0.675821	1.63291	1.45303	0.871183	0.873919	1.15824	1.32534
11.614	506.28	NCGC00385645-01_C27H36O8_2-Butenoic acid, 2-methyl-, 9a-(acetyloxy)-1a,1b,4,4a,5,7a,7b,8,9,9a-decahydro-4a,7b-dihydroxy-3-(hydroxymethyl)-1,1,6,8-tetramethyl-5-oxo-1H-cyclopropa[3,4]benz[1,2-e]azulen-9-yl ester, (2E)-	[M+H]+	0.366174	0.0942407	0.429413	0.218401	-0.068696	0.13265	-0.208859	-0.635249	1.28893	1.0675	1.34669	1.16344	0.953499	1.09631	0.865221	0.64383	1.21664	0.889714	0.731287
2.448	508.2	NCGC00384555-01_C21H30O13_(1S,4aS,7aR)-4a-[(6-Deoxy-alpha-L-mannopyranosyl)oxy]-7-methyl-5-oxo-1,4a,5,7a-tetrahydrocyclopenta[c]pyran-1-yl beta-D-glucopyranoside	[M+H]+	0.409042	-0.499251	-0.713098	-0.310829	0.243877	0.356924	-0.305749	0.394597	1.3278	0.707474	0.610009	0.806179	1.18417	1.28069	0.809022	1.31458	0.862867	1.14712	1.32942
7.376	509.76	[Gln1]-moroidin-[QLLVWRAH]	[M+H]+	-0.277528	-0.199807	-0.195883	-1.21052	0.402637	-0.0768303	0.00718753	0.101186	0.825003	0.870667	0.873039	0.432113	1.32192	0.948138	1.00499	1.07266	0.750205	1.08693	1.44884
6.684	510.48	N-(1,3-dihydroxyoctadec-4-en-2-yl)tetradecanamide	[M+H]+	-0.298695	-0.762647	-0.546276	-0.824997	0.122023	1.15042	0.17929	-0.554671	0.812987	0.589414	0.684786	0.564483	1.08826	2.21979	1.13233	0.680812	0.662918	1.2803	1.93131
14.255	510.48	N-(1,3-dihydroxyoctadec-4-en-2-yl)tetradecanamide	[M+H]+	-0.0971463	-0.192404	0.363916	0.0343454	-0.020697	-0.349963	-0.211465	-1.34631	0.93488	0.875146	1.28691	1.02409	0.985756	0.784604	0.86366	0.393296	1.03026	0.756829	0.734601
5.117	514.2	4-[7-acetyloxy-5-chloro-3-[(1E,3E)-3,5-dimethylhepta-1,3-dienyl]-7-methyl-6,8-dioxoisoquinolin-2-yl]butanoic acid	[M+2H]2+	0.195641	-0.296378	-0.0321792	0.573969	-1.16167	-0.188268	0.371197	-0.674139	1.14523	0.814294	0.977942	1.48861	0.446994	0.877659	1.29343	0.626706	1.10652	0.811196	0.733105
5.283	515.4	Alisol B Acetate	[M+H]+	0.538997	-0.426951	0.0797391	-0.511308	-0.195541	-0.460033	-0.397668	-1.21533	1.45296	0.743832	1.05683	0.701586	0.873245	0.72697	0.759084	0.430673	0.988802	0.697493	0.705392
19.599	518.16	4'-((2-((2H-tetrazol-5-yl)methyl)phenyl)amino)-7-chloro-4,6-dimethoxy-6'-methyl-3H-spiro[benzofuran-2,1'-cyclohex[3]ene]-2',3-dione	[M+H]+	1.00976	0.115906	0.329018	0.390776	0.576496	1.05589	1.14951	0.814985	2.01358	1.08366	1.25616	1.3111	1.49122	2.079	2.21838	1.75928	1.41612	1.88697	1.33249
18.9	518.28	6-benzoylheteratisine	[M+H]+	-0.0619579	-0.0362229	0.0513882	0.0104976	0.47142	0.885066	0.155439	1.07449	0.957963	0.975205	1.03626	1.0073	1.38647	1.84685	1.11376	2.10598	0.994183	1.61327	1.62271
8.45	518.28	methyl (1S,5S,9S,10R,15R)-15-(acetyloxy)-8-hydroxy-4,5,7,10,14,14-hexamethyl-6,18-dioxo-19-oxapentacyclo[10.5.2.0?,??.0?,??.0?,?]nonadeca-3,7-diene-9-carboxylate	[M+ACN+H]+	0.189669	0.483301	0.10202	0.545235	-0.0998515	-1.13203	-0.429176	0.0178189	1.1405	1.39794	1.07328	1.45926	0.933129	0.456273	0.742686	1.01243	1.26774	0.786129	0.620101
10.376	520.08	3-(2-fluorophenyl)-10-(7-methoxy-1-methyl-2-oxo-1,2-dihydroquinolin-3-yl)-9,10-dihydropyrano[2,3-f]chromene-4,8-dione	[M+CH3OH+H]+	-0.545451	-1.25759	-0.470862	0.077018	-0.00911113	0.0794119	0.144716	-0.0526476	0.685177	0.418243	0.721534	1.05484	0.993705	1.05659	1.10551	0.964165	0.719947	1.02999	1.43065
2.997	520.32	LPC 18:2	[M+K]+	0.188164	0.612935	-0.127228	0.462815	0.76281	0.801972	0.566094	0.614169	1.13931	1.52937	0.915589	1.37823	1.69679	1.74348	1.48051	1.53068	1.24062	1.61286	1.30004
10.566	521.4	3-O-acetyloleanolic acid	[M+Na]+	0.333061	0.381795	-0.729642	1.14022	-0.00945524	1.88528	1.71231	-0.866072	1.25968	1.30296	0.603054	2.20414	0.993468	3.69426	3.27685	0.548639	1.34246	2.1283	1.58538
11.254	522.24	NCGC00180690-03!2-[5,7-dihydroxy-3-oxo-6-[(2E,6E)-3,7,11-trimethyldodeca-2,6,10-trienyl]-1H-isoindol-2-yl]pentanedioic acid	[M+H]+	-0.188817	1.44323	1.02952	-0.0306427	0.0102951	0.019043	-0.185522	0.265693	0.877325	2.71929	2.04135	0.978984	1.00716	1.01329	0.879331	1.20221	1.65424	1.0255	0.619922
8.003	522.24	NCGC00180690-03!2-[5,7-dihydroxy-3-oxo-6-[(2E,6E)-3,7,11-trimethyldodeca-2,6,10-trienyl]-1H-isoindol-2-yl]pentanedioic acid	[M+H]+	-0.154421	-0.0791027	0.106054	-0.10863	1.51494	0.165704	1.19474	-0.252783	0.898493	0.946646	1.07628	0.927468	2.85786	1.12171	2.28904	0.839276	0.962222	1.77697	1.84674
3.654	522.24	NCGC00180690-03!2-[5,7-dihydroxy-3-oxo-6-[(2E,6E)-3,7,11-trimethyldodeca-2,6,10-trienyl]-1H-isoindol-2-yl]pentanedioic acid	[M+H-H2O]+	-0.188817	1.44323	0.0889039	-0.322806	-0.885327	0.330026	0.144435	0.0956668	0.877325	2.71929	1.06356	0.799513	0.541365	1.25704	1.1053	1.06856	1.36492	0.993065	0.727561
10.926	522.36	LPC 18:1	[M+H]+	-0.336058	-0.36834	-0.745064	0.206199	1.54558	-1.18518	-0.440328	-0.199164	0.792203	0.774673	0.596641	1.15364	2.91922	0.439771	0.736967	0.871055	0.82929	1.24175	1.49737
14.775	523.08	Protopseudohypericin	[M+H]+	0.52212	0.646493	0.305184	0.640537	1.31074	0.60129	0.790798	1.25531	1.43606	1.56536	1.23558	1.55891	2.48069	1.51707	1.73003	2.38719	1.44898	2.02874	1.40012
8.669	523.2	NCGC00381276-01_C22H34O14_Hexitol, 2,6-anhydro-, 5-[4-(beta-D-glucopyranosyloxy)-2-methylenebutanoate] 1-(4-hydroxy-2-methylenebutanoate)	[M+H]+	0.3983	1.19459	1.24534	-0.0212496	-0.448801	0.0295904	-0.22268	0.420055	1.31795	2.2888	2.37075	0.985379	0.732652	1.02072	0.856972	1.33798	1.74072	0.987081	0.567053
10.744	523.32	2-O-Acetyl-20-hydroxyecdysone	[M+H]+	-0.895843	1.01266	-0.21766	-0.0410857	1.10129	-1.19217	1.17887	0.382445	0.537433	2.01762	0.859959	0.971923	2.14547	0.437643	2.26399	1.30355	1.09673	1.53766	1.40204
8.146	525.48	(3S,10R,13R)-10,13-dimethyl-17-octyl-2,3,4,7,8,9,10,11,12,13,14,15,16,17-tetradecahydro-1H-cyclopenta[a]phenanthren-3-yl 3-cyclohexylpropanoate	[M+K]+	0.300946	-1.18636	0.112474	0.208904	0.324258	-0.312254	-0.487111	2.09628	1.23195	0.43941	1.08108	1.15581	1.25202	0.805382	0.713452	4.27606	0.977063	1.76173	1.80309
7.037	527.16	maltotriose	[M+2H]2+	-0.424882	-0.360826	0.762788	0.843775	-0.346861	-0.0313529	-0.296303	-0.328355	0.7449	0.778718	1.69677	1.79474	0.786293	0.978502	0.814336	0.796444	1.25378	0.843894	0.673079
7.894	529.08	2-(5-(3-(4-chlorophenyl)-5-hydroxy-4,8-dioxo-4,8,9,10-tetrahydropyrano[2,3-f]chromen-10-yl)furan-2-yl)benzoic acid	[M+H]+	-0.703135	0.912338	0.864666	0.529798	-0.22974	0.480646	-0.076796	-0.504564	0.614236	1.88209	1.82092	1.44373	0.852788	1.39537	0.948161	0.704874	1.44024	0.975298	0.677176
1.406	529.2	NCGC00168804-02_C26H34O10_4-[3-(Hydroxymethyl)-5-(3-hydroxypropyl)-7-methoxy-2,3-dihydro-1-benzofuran-2-yl]-2-methoxyphenyl 6-deoxy-alpha-D-mannopyranoside	[M+H]+	-0.0849791	0.532916	0.557592	-0.153856	0.689531	-1.18306	-0.522306	-1.18381	0.942798	1.44685	1.47181	0.898845	1.61276	0.440418	0.696258	0.440187	1.19008	0.797405	0.670046
14.838	529.32	Gymnemagenin	[M+H]+	0.448595	-0.398475	0.665025	0.552612	-0.135232	0.140133	-0.258116	-0.304735	1.36471	0.75866	1.5856	1.46674	0.910524	1.10201	0.836179	0.809591	1.29393	0.914575	0.706822
4.91	529.8	[Ala9]-moroidin-[QLLVWRAH]	[M+ACN+H]+	-0.112334	-0.414099	0.0272689	-0.0787433	0.164611	-0.164182	0.32232	1.11019	0.92509	0.750488	1.01908	0.946882	1.12086	0.892435	1.25034	2.15874	0.910385	1.35559	1.48903
11.883	530.04	3-(4-chlorophenyl)-5-hydroxy-10-(6-hydroxy-[1,3]dioxolo[4,5-g]quinolin-7-yl)-9,10-dihydropyrano[2,3-f]chromene-4,8-dione	[M+H]+	-0.727635	-1.28871	-0.117866	-0.471513	0.244719	-1.33656	0.209178	0.167227	0.603893	0.409316	0.921549	0.721208	1.18486	0.395965	1.15603	1.1229	0.663991	0.964938	1.45324
5.554	530.16	3-(4-hydroxyphenyl)-10-(1-isobutyl-2-oxo-1,2-dihydroquinolin-3-yl)-9,10-dihydropyrano[2,3-f]chromene-4,8-dione	[M+H]+	-0.411669	-0.915896	-0.401121	-1.33372	-0.389348	-1.18455	0.259653	0.102798	0.751753	0.530014	0.75727	0.396744	0.763475	0.439961	1.19719	1.07385	0.608945	0.86862	1.42643
9.984	531.12	KET	[M+2H]2+	0.0809931	-0.531492	-0.0668686	1.55899	-0.0416356	1.42958	0.173976	1.64297	1.05775	0.691839	0.954708	2.94647	0.971553	2.69369	1.12816	3.12307	1.41269	1.97912	1.40096
5.526	531.24	Gomisin D	[M+H]+	-0.0604829	-0.412328	0.197765	0.329514	0.293732	1.81409	0.327849	1.66499	0.958943	0.75141	1.14692	1.25659	1.22581	3.51637	1.25514	3.17111	1.02847	2.29211	2.22867
6.21	534.12	NCGC00380406-01!3-[(2,3,4a,8,12b-pentahydroxy-3-methyl-1,7,12-trioxo-2,4-dihydrobenzo[a]anthracen-5-yl)sulfanyl]-2-acetamidopropanoic acid	[M+H]+	0.0163406	-0.320287	-1.19326	-0.698518	-1.16394	-0.179347	0.640421	-0.0339839	1.01139	0.800911	0.437315	0.616205	0.446291	0.883103	1.55878	0.976719	0.716455	0.966224	1.34862
11.968	534.36	Orlistat	[M+H]+	-0.0632766	0.0892764	0.0772759	-0.411638	-0.599448	-0.652562	-0.892088	-0.129011	0.957088	1.06384	1.05502	0.75177	0.660006	0.63615	0.538834	0.914458	0.95693	0.687362	0.718299
14.55	538.2	NCGC00347746-02!1-[4,5-dihydroxy-6-(hydroxymethyl)-3-[(E)-3-(4-hydroxyphenyl)prop-2-enoyl]oxyoxan-2-yl]oxy-6-hydroxy-7-methylidene-4a,5,6,7a-tetrahydro-1H-cyclopenta[c]pyran-4-carboxylic acid	[M+2H]2+	-0.110301	0.0868433	0.0216567	0.576898	-0.329386	-0.0299291	-0.977263	0.111693	0.926395	1.06204	1.01512	1.49164	0.795875	0.979468	0.507943	1.0805	1.1238	0.840945	0.748305
8.614	540.12	(Z)-(6,7-dimethoxyisoquinolin-1-yl)(3,4-dimethoxyphenyl)methanone O-(4-nitrobenzoyl) oxime	[M+H]+	0.000387911	-0.940655	-0.106787	0.215321	0.0369356	0.486197	0.491557	-0.105112	1.00027	0.520996	0.928654	1.16096	1.02593	1.40075	1.40596	0.929733	0.90272	1.19059	1.3189
5.437	541.08	methyl 3-(6-chloro-4-oxo-4H-chromen-3-yl)-3-(7-hydroxy-3-(4-hydroxyphenyl)-4-oxo-4H-chromen-8-yl)propanoate	[M+Na]+	0.488567	0.610928	0.545767	-0.146682	-0.808701	0.664756	-0.441949	-0.545937	1.40305	1.52724	1.4598	0.903325	0.570896	1.5853	0.736139	0.684947	1.32335	0.894321	0.675799
5.614	542.28	MLS001140929-01!	[M+2H]2+	-0.583361	0.219106	0.4647	0.354267	0.0163692	0.752504	0.930844	0.470113	0.667407	1.16401	1.38003	1.27834	1.01141	1.68471	1.90639	1.38522	1.12245	1.49693	1.33364
13.791	543.24	NCGC00384905-01_C24H40O12_(2R,3E)-4-[(1S,6R)-1-Hydroxy-2,2,6-trimethyl-4-oxocyclohexyl]-3-buten-2-yl 6-O-beta-D-xylopyranosyl-beta-D-glucopyranoside	[M+ACN+H]+	-0.260671	-0.587311	-0.250778	-0.0576986	-0.149684	-0.00242766	1.33973	1.0595	0.8347	0.665583	0.840443	0.960796	0.901448	0.998319	2.53104	2.08421	0.82538	1.62875	1.97334
13.692	544.2	NCGC00380698-01_C24H30O13_Cyclopenta[c]pyran-4-carboxylic acid, 1-(beta-D-glucopyranosyloxy)-1,4a,5,6,7,7a-hexahydro-4a-hydroxy-7-methyl-5-oxo-, 2-(3,4-dihydroxyphenyl)ethyl ester, (1S,4aR,7aR)-	[M+H]+	0.267869	-0.388833	1.0312	0.285623	0.891256	1.07111	1.02161	0.996614	1.20403	0.763747	2.04372	1.21894	1.85479	2.10105	2.03019	1.99531	1.30761	1.99533	1.52594
12.01	544.32	glutamate conjugated chenodeoxycholic acid	[M+H]+	0.883241	-0.543779	-0.837395	0.804487	1.01033	0.906522	0.0338106	0.990047	1.84451	0.685972	0.559653	1.74652	2.01437	1.87452	1.02371	1.98625	1.20917	1.72471	1.42637
5.87	545.04	MLS002153535-01!Chloro-IB-MECA	[M+H]+	-0.447654	-0.13908	-1.26696	-0.802272	0.184819	0.434456	0.0480062	0.207293	0.733234	0.908098	0.415534	0.573445	1.13667	1.3514	1.03384	1.15452	0.657578	1.16911	1.7779
5.813	545.16	NCGC00169684-02_C25H30O12_(1S,4aS,6S,7R,7aS)-1-(beta-D-Glucopyranosyloxy)-6-{[(2E)-3-(4-hydroxyphenyl)-2-propenoyl]oxy}-7-methyl-1,4a,5,6,7,7a-hexahydrocyclopenta[c]pyran-4-carboxylic acid	[M+ACN+H]+	0.0524528	0.151914	0.397609	0.194955	1.29305	0.15617	0.220173	0.524876	1.03703	1.11104	1.31732	1.14469	2.45045	1.11433	1.16487	1.43881	1.15252	1.54212	1.33804
6.921	545.16	Iridin	[M+H]+	-0.377506	0.294396	0.397609	1.04696	0.127698	-0.270955	-0.0507305	0.0122433	0.769767	1.22637	1.31732	2.06617	1.09255	0.828771	0.965447	1.00852	1.34491	0.973822	0.724082
10.945	546.24	(2R,7S,13R,14R,16S,19R,20S)-19-(furan-3-yl)-9,9,13,20-tetramethyl-5,12,17-trioxo-4,8,15,18-tetraoxahexacyclo[11.9.0.0?,?.0?,??.0??,??.0??,??]docosan-11-yl acetate	[M+H]+	-0.151233	-0.773354	0.0039128	-0.175488	0.263417	0.0420533	-0.295545	1.28037	0.90048	0.585056	1.00272	0.885468	1.20032	1.02958	0.814764	2.42901	0.84343	1.36842	1.62244
2.784	546.24	(2R,7S,13R,14R,16S,19R,20S)-19-(furan-3-yl)-9,9,13,20-tetramethyl-5,12,17-trioxo-4,8,15,18-tetraoxahexacyclo[11.9.0.0?,?.0?,??.0??,??.0??,??]docosan-11-yl acetate	[M+NH4]+	-0.408673	0.58427	-0.448279	0.353597	0.884909	0.544437	0.736677	0.354478	0.753316	1.49928	0.732917	1.27774	1.84665	1.45845	1.66633	1.27852	1.06581	1.56249	1.46601
9.463	547.44	(3S,10R,13R)-10,13-dimethyl-17-octyl-2,3,4,7,8,9,10,11,12,13,14,15,16,17-tetradecahydro-1H-cyclopenta[a]phenanthren-3-yl 3-cyclohexylpropanoate	[M+NH4]+	-0.360223	0.325209	-0.209029	-1.03823	0.140266	-0.128522	-0.374771	1.02074	0.779044	1.25285	0.865119	0.486926	1.10211	0.914768	0.771228	2.02896	0.845984	1.20427	1.42351
11.636	547.44	(3S,10R,13R)-10,13-dimethyl-17-octyl-2,3,4,7,8,9,10,11,12,13,14,15,16,17-tetradecahydro-1H-cyclopenta[a]phenanthren-3-yl 3-cyclohexylpropanoate	[M+NH4]+	-0.624781	-0.164549	-0.204481	-0.0837593	-0.566737	0.139142	-0.374771	1.02074	0.648518	0.892207	0.867851	0.943596	0.675142	1.10125	0.771228	2.02896	0.838043	1.14415	1.36526
4.063	547.44	(3S,10R,13R)-10,13-dimethyl-17-octyl-2,3,4,7,8,9,10,11,12,13,14,15,16,17-tetradecahydro-1H-cyclopenta[a]phenanthren-3-yl 3-cyclohexylpropanoate	[M+H]+	-0.522161	-1.24571	-0.32367	-0.570149	-0.0730519	-0.278515	-0.143966	-0.223808	0.696328	0.4217	0.799034	0.673547	0.950625	0.824439	0.905028	0.856302	0.647652	0.884099	1.36508
10.726	549.24	Bruceantin	[M+2H]2+	-0.394318	-0.301163	-1.0658	-0.662273	0.0908394	0.0244318	0.0631535	-0.569529	0.760849	0.811598	0.477707	0.631882	1.06499	1.01708	1.04475	0.673837	0.670509	0.950163	1.41708
3.422	551.28	[Asn9]-Moroidin	[M+2H]2+	-0.436474	0.347263	0.629335	-0.34725	-0.587099	-0.0828771	-0.528043	-0.379775	0.738939	1.27214	1.54685	0.786081	0.66568	0.944173	0.693495	0.768558	1.086	0.767976	0.707158
9.663	554.16	Purines I-IV gallate	[M+H]+	-0.371394	-1.26873	-0.626054	-0.036193	-0.200905	-0.0362591	0.213838	0.112222	0.773035	0.415025	0.647946	0.975225	0.870004	0.97518	1.15977	1.08089	0.702808	1.02146	1.4534
16.001	555.24	4-((11aS)-1,3-dioxo-5-(p-tolyl)-11,11a-dihydro-1H-imidazo[1',5':1,6]pyrido[3,4-b]indol-2(3H,5H,6H)-yl)-N-phenethylbenzamide	[M+H]+	0.129542	-0.794584	-0.561812	0.233435	0.411764	0.354717	0.0293896	0.111283	1.09395	0.576509	0.677451	1.17563	1.33031	1.27873	1.02058	1.08019	0.880884	1.17745	1.33667
5.98	556.44	7',8',9',10'-Tetrahydro-beta-cryptoxanthin	[M+H]+	-0.601198	0.312154	-0.432725	-0.809201	-0.429972	0.908212	0.875246	-0.26147	0.659206	1.24156	0.740861	0.570698	0.742276	1.87672	1.83432	0.834238	0.803081	1.32189	1.64602
11.848	557.4	(4R)-5',6a,8a,9-tetramethyldocosahydrospiro[naphtho[2',1':4,5]indeno[2,1-b]furan-10,2'-pyran]-4-yl nonanoate	[M+2H]2+	-0.0894114	-0.0646398	-0.944627	0.0825134	-0.135836	0.818043	0.24901	0.496016	0.939906	0.956184	0.519564	1.05886	0.910142	1.76301	1.18839	1.41031	0.868629	1.31796	1.51729
12.758	559.08	Deacetoxy(7)-7-Oxokhivorinic Acid	[M+H]+	-0.505614	-0.27182	-0.127864	1.08689	1.43114	1.26348	-0.964795	0.0597197	0.70436	0.828274	0.915186	2.12415	2.6966	2.40075	0.512351	1.04226	1.14299	1.66299	1.45494
4.06	559.08	Deacetoxy(7)-7-Oxokhivorinic Acid	[M+H]+	0.152933	0.157457	0.143934	0.127684	-0.0172771	-0.877277	0.307584	-1.20597	1.11183	1.11532	1.10491	1.09254	0.988096	0.544394	1.23763	0.433478	1.10615	0.8009	0.724043
15.485	560.16	(2S)-6-[(2S)-5,7-dihydroxy-2-(4-hydroxyphenyl)-4-oxo-2,3-dihydrochromen-8-yl]-5,7-dihydroxy-2-(4-hydroxyphenyl)-2,3-dihydrochromen-4-one	[M+H]+	-0.499632	-0.410276	-1.42518	0.161155	-0.166885	1.06918	1.05522	-0.0499332	0.707287	0.752479	0.372373	1.11818	0.890764	2.09824	2.07804	0.965981	0.73758	1.50825	2.04487
9.238	561.24	4beta-hydroxyisodolichantoside	[M+2H]2+	0.959947	-0.363606	-0.253206	0.0675976	-0.00260572	-0.284122	-0.152757	-0.549137	1.94524	0.777219	0.83903	1.04797	0.998195	0.821241	0.89953	0.683429	1.15236	0.850599	0.738133
16.358	562.32	(6aR,8aS)-10-(4-(N-acetylacetamido)-3-methylbutyl)-6a,8a,9-trimethyl-3,4,5,6,6a,6b,7,8,8a,8b,11a,12,12a,12b-tetradecahydro-1H-naphtho[2',1':4,5]indeno[2,1-b]furan-4-yl acetate	[M+Na]+	0.179523	-0.573876	0.0470574	-0.304224	0.356564	1.06883	-0.292402	-0.224685	1.13251	0.671809	1.03316	0.809878	1.28037	2.09773	0.816542	0.855782	0.911838	1.26261	1.38468
10.567	563.16	Glomeratose A	[M+H]+	-0.286741	-0.303856	-0.277859	0.318472	0.132867	0.48116	1.05124	-0.124504	0.819752	0.810084	0.824814	1.24701	1.09647	1.39587	2.07232	0.917319	0.925415	1.37049	1.48095
3.878	565.2	Isoshaftoside	[M+H]+	0.340747	-0.904102	0.073165	-1.36921	2.10741	-0.395995	0.38232	0.30964	1.26641	0.534365	1.05202	0.387103	4.30918	0.759965	1.30344	1.2394	0.809976	1.90299	2.34945
7.819	567.12	Isoginkgetin	[M+H]+	0.22007	0.0401169	0.476382	0.11424	-0.118889	1.34311	1.61402	0.51666	1.16479	1.0282	1.39125	1.08241	0.920897	2.53698	3.06105	1.43064	1.16666	1.98739	1.70349
9.151	568.2	NCGC00380467-01_C26H30O13_2H-Pyran-4-acetic acid, 5-carboxy-2-(beta-D-glucopyranosyloxy)-3,4-dihydro-3-[2-[[(2Z)-1-oxo-3-phenyl-2-propen-1-yl]oxy]ethylidene]-, alpha-methyl ester, (2S,3Z,4S)-	[M+H]+	-0.317862	1.18398	0.152564	0.189467	1.1072	0.561155	0.431171	1.4544	0.802258	2.27202	1.11154	1.14034	2.15427	1.47545	1.34833	2.74043	1.33154	1.92962	1.44916
13.56	569.16	hypocrellin A	[M+Na]+	0.0636616	0.533467	1.80838	-0.0387124	2.03013	0.327614	0.324379	1.81402	1.04511	1.4474	3.50249	0.973523	4.08441	1.25494	1.25212	3.51621	1.74213	2.52692	1.45047
15.36	570.24	NCGC00347745-02!	[M+ACN+H]+	1.31383	0.285461	1.53302	0.337558	-0.250981	0.706348	0.692948	0.710789	2.48601	1.2188	2.89392	1.26362	0.840325	1.63167	1.61658	1.6367	1.96559	1.43132	0.728189
11.958	570.96	3-[5,7-dihydroxy-2-(4-methoxyphenyl)-4-oxo-2,3-dihydrochromen-3-yl]-5,7-dihydroxy-2-(4-methoxyphenyl)-2,3-dihydrochromen-4-one	[M+H-H2O]+	-0.270769	-0.519528	-0.847682	-0.219758	-0.956719	-0.00319968	1.05487	1.32535	0.828877	0.6976	0.555677	0.858709	0.515227	0.997785	2.07753	2.50595	0.735216	1.52412	2.07303
12.461	571.2	Bruceantin	[M+2H]2+	-0.29609	0.470377	-0.279991	0.762163	-0.0919407	1.16543	-0.282367	1.14566	0.814457	1.38547	0.823596	1.69603	0.93826	2.243	0.822241	2.21247	1.17989	1.55399	1.31707
7.1	571.8	MLS002154127-01!Iopanoic acid96-83-3	[M+H]+	-1.21283	0.0229506	-1.32575	-0.399814	0.421719	-0.895185	0.294248	1.19514	0.431421	1.01604	0.398943	0.757956	1.33952	0.537678	1.22625	2.28968	0.651089	1.34828	2.07081
5.325	571.92	Methoxylated 14-bromodiscorhabdin C (+2)	[M+K]+	0.300899	0.162736	0.800585	-0.386001	-0.561102	-0.706453	-0.258325	0.142125	1.23191	1.11941	1.74181	0.765248	0.677784	0.612825	0.836058	1.10353	1.21459	0.807549	0.664872
9.526	572.04	(R)-1-((3-(2,3-dihydrobenzo[b][1,4]dioxin-6-yl)-4-oxo-2-(trifluoromethyl)-4H-chromen-7-yl)oxy)-1-oxopropan-2-aminium 2,2,2-trifluoroacetate	[M+H]+	-0.610378	-0.608591	-0.264236	0.389175	0.437952	0.280227	0.240128	-0.0351923	0.655025	0.655837	0.83264	1.30964	1.35468	1.21439	1.1811	0.975902	0.863287	1.18152	1.36863
11.678	573.36	5',6a,8a,9-tetramethyldocosahydrospiro[naphtho[2',1':4,5]indeno[2,1-b]furan-10,2'-pyran]-4-yl 4-methoxybenzoate	[M+2H]2+	-0.0764606	-0.424907	-0.0942843	-0.074434	0.348427	-0.0678985	-0.558548	1.15144	0.948381	0.744887	0.936737	0.949715	1.27317	0.954027	0.678985	2.22136	0.89493	1.28189	1.43239
4.76	576.48	putative heterocyst glycolipid	[M+H]+	0.932367	-0.272356	-0.203157	0.126974	0.768434	0.650816	0.688754	1.17955	1.9084	0.827966	0.868648	1.092	1.70342	1.57006	1.61189	2.26506	1.17425	1.78761	1.52233
13.03	577.2	4-[3,4,5-trihydroxy-6-(hydroxymethyl)oxan-2-yl]oxy-9-(3,4,5-trimethoxyphenyl)-5a,6,8a,9-tetrahydro-5H-[2]benzofuro[6,5-f][1,3]benzodioxol-8-one	[M+H]+	-0.322343	-0.208868	-0.273706	0.139672	-0.77963	-1.31471	0.183584	-0.978809	0.79977	0.865216	0.827192	1.10165	0.582516	0.402007	1.1357	0.507398	0.898458	0.656906	0.731148
13.535	577.44	Daucosterol	[M+H]+	-0.744404	-1.01913	-1.35728	-0.369264	-0.430245	-0.362925	1.09498	-0.327717	0.596915	0.493412	0.390317	0.774177	0.742136	0.777587	2.1361	0.796796	0.563705	1.11315	1.97471
11.359	579.24	HYDRANGENOSIDE C	[M+H]+	0.494824	-0.331766	-0.0648087	0.754448	0.305343	-0.58208	-1.16073	0.15208	1.40915	0.794563	0.956072	1.68699	1.23571	0.668	0.447285	1.11117	1.21169	0.865542	0.714325
1.952	579.36	NCGC00380289-01_C32H50O9_beta-D-Xylopyranoside, 3,17-dihydroxyspirost-5-en-1-yl	[M+2H]2+	-0.384621	0.285535	-0.879189	-0.815796	0.108255	0.31096	0.113852	0.342964	0.76598	1.21886	0.543673	0.568095	1.07792	1.24053	1.08211	1.26836	0.774153	1.16723	1.50776
4.802	579.48	Dereplicator Identification - Retinoic_acid_3,7,11,15-tetramethyl-2-he	[M+H]+	-0.0750129	-0.615206	-0.371948	-0.792402	-0.206081	0.204418	0.0404745	-0.124075	0.949334	0.652837	0.772739	0.577382	0.866889	1.15222	1.02845	0.917592	0.738073	0.991289	1.34308
2.648	580.2	9-(4-hydroxy-3,5-dimethoxyphenyl)-4-[3,4,5-trihydroxy-6-(hydroxymethyl)oxan-2-yl]oxy-5a,6,8a,9-tetrahydro-5H-[2]benzofuro[6,5-f][1,3]benzodioxol-8-one	[M+H]+	0.107386	-0.551081	-0.162362	0.0354459	0.288111	0.187541	0.294906	0.401453	1.07727	0.682509	0.893561	1.02487	1.22104	1.13882	1.2268	1.32084	0.919554	1.22688	1.33421
2.998	582	Streptomycin	[M+2H]2+	0.474957	0.0774572	0.447632	-0.677262	0.889155	0.862797	0.804811	-0.334154	1.38988	1.05516	1.3638	0.625351	1.85209	1.81856	1.74692	0.793249	1.10855	1.5527	1.40067
4.706	582.12	(S)-methyl 2-((2S,3S,4S,5R,6S)-6-((5,6-dihydroxy-4-oxo-2-phenyl-4H-chromen-7-yl)oxy)-3,4,5-trihydroxytetrahydro-2H-pyran-2-carboxamido)-3-methylbutanoate	[M+Na]+	-0.215622	0.474448	0.16799	0.348398	0.992505	0.797483	0.0362463	0.956194	0.861175	1.38939	1.12349	1.27315	1.98964	1.73807	1.02544	1.94019	1.1618	1.67333	1.44029
6.565	585.36	Hemslecin A	[M+H]+	0.139654	-0.314058	-0.0238036	0.198849	0.239877	0.172168	0.486584	0.630097	1.10164	0.804376	0.983636	1.14778	1.18089	1.12675	1.40112	1.54767	1.00936	1.31411	1.30192
11.28	586.08	(R)-1-carboxy-N-((3-(4-fluorophenyl)-5,7-dihydroxy-4-oxo-4H-chromen-8-yl)methyl)-2-phenylethanaminium 2,2,2-trifluoroacetate	[M+H]+	-1.30719	-0.158439	-0.150833	0.266635	0.718091	0.051055	0.0481921	0.934369	0.404108	0.895994	0.90073	1.203	1.645	1.03602	1.03397	1.91105	0.850958	1.40651	1.65286
13.363	586.44	Ipomoeaxanthin C	[M+H]+	0.469049	0.277381	0.707825	0.502637	-0.198755	-0.573292	-0.96746	-0.299892	1.3842	1.21199	1.63334	1.4168	0.871302	0.672082	0.511406	0.812313	1.41158	0.716776	0.507782
8.376	587.28	NCGC00179019-03!	[M+H]+	0.219623	-1.12352	0.494061	-0.259301	1.4038	0.0246026	0.0974572	0.954596	1.16443	0.458974	1.4084	0.835493	2.64597	1.0172	1.06989	1.93804	0.966825	1.66777	1.725
13.381	588.12	(R)-1-((3-(3,4-dihydro-2H-benzo[b][1,4]dioxepin-7-yl)-5-hydroxy-4-oxo-4H-chromen-7-yl)oxy)-1-oxo-3-phenylpropan-2-aminium 2,2,2-trifluoroacetate	[M+H]+	1.97551	2.30627	2.20106	1.898	1.52264	1.94322	1.22821	1.88216	3.93267	4.94602	4.59818	3.72696	2.87317	3.84564	2.34275	3.68626	4.30096	3.18696	0.740987
13.381	588.24	Ipecoside	[M+Na]+	2.1003	2.33075	2.25632	2.16122	1.46378	1.98155	1.20594	1.86975	4.28798	5.03066	4.7777	4.47293	2.75831	3.94916	2.30688	3.65469	4.64232	3.16726	0.682258
13.353	588.36	pseudojervine	[M+H]+	2.05204	2.11477	2.18913	2.02295	1.30177	1.8949	1.02649	1.71304	4.14692	4.33121	4.56032	4.06414	2.46531	3.71895	2.03706	3.27852	4.27565	2.87496	0.672403
13.42	588.48	Podototarin	[M+2H]2+	1.76496	1.89148	2.12754	1.77586	1.14552	1.59689	0.927327	1.46387	3.39865	3.71016	4.36971	3.42442	2.21226	3.0249	1.90175	2.75846	3.72573	2.47434	0.664122
4.39	589.08	Isoginkgetin	[M+Na]+	0.353415	0.260156	-1.22816	0.014434	-0.530567	0.375846	0.322679	1.3815	1.27758	1.19761	0.42686	1.01006	0.692283	1.2976	1.25065	2.60539	0.978026	1.46148	1.49432
12.007	589.44	O-Tigloylgymnemagenin, 21-	[M+H]+	1.41152	1.76368	-0.977519	-0.674274	1.51748	-0.208938	1.54781	1.52799	2.66018	3.39563	0.507852	0.626647	2.86291	0.865174	2.92374	2.88384	1.79758	2.38392	1.32618
4.596	590.16	methyl 8,11,15,20,22-pentahydroxy-24-methyl-13,18,27-trioxo-6-oxaheptacyclo[15.10.2.0?,??.0?,??.0?,??.0?,??.0??,??]nonacosa-3,5(14),11,15,19,21(26),22,24,28-nonaene-7-carboxylate	[M+H]+	0.225224	0.0065071	1.2448	-0.0763719	-0.146564	0.234174	-0.349866	-0.187409	1.16896	1.00452	2.36986	0.94844	0.9034	1.17623	0.784657	0.878181	1.37295	0.935618	0.681468
6.501	590.28	Benzoylmesaconine	[M+CH3OH+H]+	-0.0079114	-0.113058	0.597158	-0.469605	-0.679664	-0.500218	-0.652592	-0.864049	0.994531	0.924626	1.51273	0.722162	0.62431	0.707	0.636136	0.549409	1.03851	0.629214	0.605879
5.421	590.76	Glycitein	[M+H]+	0.01976	-1.20053	-0.25873	-0.620538	0.0219779	0.756738	0.59532	0.762156	1.01379	0.435115	0.835823	0.650428	1.01535	1.68967	1.51081	1.69602	0.733789	1.47796	2.01415
7.654	591.12	Polygalaxanthone III	[M+Na]+	-0.891352	0.19445	-0.0655546	-0.495636	-0.635202	-0.0801599	0.462236	1.21441	0.539109	1.14429	0.955578	0.709249	0.643851	0.945953	1.37768	2.32046	0.837056	1.32199	1.57933
2.504	591.24	3-[(3R,5S,10R,13R,14S,17R)-5,14-dihydroxy-10,13-dimethyl-3-[(2R,3R,4S,5S,6R)-3,4,5-trihydroxy-6-(hydroxymethyl)oxan-2-yl]oxy-2,3,4,6,7,8,9,11,12,15,16,17-dodecahydro-1H-cyclopenta[a]phenanthren-17-yl]-2H-furan-5-one	[M+H]+	-0.0137801	-0.107445	0.46995	0.0367984	-0.228551	-0.701508	-0.279393	-0.264873	0.990494	0.92823	1.38506	1.02583	0.853492	0.614929	0.823937	0.832272	1.08241	0.781158	0.721687
10.413	591.36	NCGC00179860-02!6-[(3R,4S,5S,7R)-7-[(2S,3S,5S)-5-ethyl-5-[(2R,5R,6S)-5-ethyl-5-hydroxy-6-methyloxan-2-yl]-3-methyloxolan-2-yl]-4-hydroxy-3,5-dimethyl-6-oxononyl]-2-hydroxy-3-methylbenzoic acid	[M+H]+	-0.110084	0.0728527	0.812714	-0.243544	-0.0875669	0.0496785	-0.531785	-0.565999	0.926534	1.05179	1.75651	0.844668	0.941109	1.03503	0.691698	0.675487	1.14488	0.835832	0.730063
11.971	591.48	(3S,10R,13R)-10,13-dimethyl-17-octyl-2,3,4,7,8,9,10,11,12,13,14,15,16,17-tetradecahydro-1H-cyclopenta[a]phenanthren-3-yl dodecanoate	[M+CH3OH+H]+	-0.37322	-1.3572	0.390827	-0.227692	-1.23329	-0.322805	0.0098777	1.15244	0.772057	0.39034	1.31115	0.854	0.425345	0.799514	1.00687	2.22289	0.831886	1.11366	1.33871
12.396	591.48	(3S,10R,13R)-10,13-dimethyl-17-octyl-2,3,4,7,8,9,10,11,12,13,14,15,16,17-tetradecahydro-1H-cyclopenta[a]phenanthren-3-yl dodecanoate	[M+CH3OH+H]+	-0.319425	-0.229984	0.504959	0.0395808	-0.296188	-1.32567	-0.514282	-0.0137959	0.801389	0.852644	1.41908	1.02782	0.814401	0.398965	0.700141	0.990483	1.02523	0.725998	0.70813
7.652	594.96	[6-[2-(3,4-dihydroxyphenyl)-8-hydroxy-4-oxochromen-7-yl]oxy-3,4,5-trihydroxyoxan-2-yl]methyl (E)-3-(4-hydroxyphenyl)prop-2-enoate	[M+H]+	-0.489894	-0.332975	-1.23331	-0.085338	-0.243912	0.0543458	-0.0787722	0.0138269	0.712078	0.793898	0.425341	0.942564	0.844452	1.03839	0.946863	1.00963	0.71847	0.959833	1.33594
9.671	594.96	[6-[2-(3,4-dihydroxyphenyl)-8-hydroxy-4-oxochromen-7-yl]oxy-3,4,5-trihydroxyoxan-2-yl]methyl (E)-3-(4-hydroxyphenyl)prop-2-enoate	[M+H]+	-0.132372	-0.683202	-0.712436	-0.917833	0.266336	-0.186272	0.166288	-0.123053	0.91233	0.622782	0.610289	0.529304	1.20275	0.878874	1.12217	0.918243	0.668676	1.03051	1.54112
7.342	596.28	Benzoylhypaconine	[M+H]+	-0.102837	0.0152233	0.167284	-0.455315	0.138757	-0.137409	1.04008	0.0894959	0.9312	1.01061	1.12294	0.729351	1.10096	0.90915	2.05635	1.064	0.948525	1.28261	1.35222
7.517	597.48	Ubiquinone 30	[M+H]+	0.376961	0.553616	-0.0447739	-0.0777873	-0.177915	-0.349516	-0.380503	-0.193088	1.2986	1.46776	0.969442	0.94751	0.88398	0.784847	0.768169	0.874732	1.17083	0.827932	0.707133
2.755	599.16	C26H30O16	[M+H]+	0.241953	0.331625	0.174488	-0.136841	-0.189202	0.0376718	-0.329742	-0.6756	1.18259	1.25843	1.12856	0.909508	0.877091	1.02646	0.795679	0.626072	1.11977	0.831324	0.742404
4.485	600.24	NCGC00180706-02!(2R,3R,4S,5S,6R)-2-[[6-hydroxy-4-(4-hydroxy-3,5-dimethoxyphenyl)-3-(hydroxymethyl)-5,7-dimethoxy-1,2,3,4-tetrahydronaphthalen-2-yl]methoxy]-6-(hydroxymethyl)oxane-3,4,5-triol	[M+H]+	0.603818	0.86721	0.636572	0.111055	-0.691448	-0.215939	0.263381	-0.193337	1.51973	1.82413	1.55463	1.08002	0.619232	0.860986	1.20029	0.87458	1.49463	0.888771	0.594644
8.534	600.96	Leucinostatin A2 M+2H, observed in Leucinostatin A/B stand annotate with dereplicator	[M+2H]2+	-0.922784	-0.716719	-1.35054	-0.271576	-1.18929	0.210389	0.467808	0.103078	0.52749	0.60848	0.392145	0.828414	0.438517	1.157	1.38301	1.07406	0.589132	1.01315	1.71973
3.354	602.16	7-chloro-6'-hydroxy-5'-(4-hydroxyphenyl)-4,6-dimethoxy-1',3',8'-trimethyl-8',9'-dihydro-1'H,3H-spiro[benzofuran-2,7'-pyrimido[4,5-b]quinoline]-2',3,4'(3'H,5'H)-trione	[M+H]+	-0.517916	-0.237608	0.162876	-0.0494878	-1.149	-0.869017	-0.479263	-1.23481	0.69838	0.84815	1.11952	0.966279	0.450939	0.54752	0.717344	0.424897	0.908081	0.535175	0.589347
12.728	603.12	Luteolin 7-apiosyl-(1->2)-glucoside	[M+Na]+	-0.0934714	0.334808	0.257369	0.130925	-0.230145	1.43364	0.0973882	1.39729	0.937265	1.26121	1.1953	1.095	0.852549	2.70127	1.06983	2.63407	1.12219	1.81443	1.61686
13.056	603.12	Luteolin 7-apiosyl-(1->2)-glucoside	[M+Na]+	-0.6037	1.37854	1.26809	1.17329	0.303089	-0.369588	0.220651	-0.0390604	0.658064	2.60005	2.40843	2.25526	1.23378	0.774003	1.16526	0.973289	1.98045	1.03658	0.523408
9.046	603.12	Luteolin 7-apiosyl-(1->2)-glucoside	[M+Na]+	-0.292491	0.113138	-0.285922	-0.190268	-0.064442	-0.395334	1.34939	-0.0598538	0.816491	1.08158	0.820217	0.876443	0.956315	0.760313	2.54804	0.959361	0.898682	1.30601	1.45325
13.241	604.2	5,7-dihydroxy-8-(1-(2-hydroxy-6-methoxyquinolin-3-yl)-3-(4-methylpiperazin-1-yl)-3-oxopropyl)-2-phenyl-4H-chromen-4-one	[M+Na]+	0.859905	0.933126	1.31015	0.650823	0.356082	0.357232	0.284437	0.70582	1.81492	1.90941	2.47967	1.57006	1.27994	1.28097	1.21793	1.63107	1.94351	1.35248	0.695893
13.416	604.32	14-Benzoylaconine	[M+2H]2+	0.795732	0.785971	1.31984	0.712212	0.25439	0.498431	0.133848	0.644891	1.73596	1.72425	2.49638	1.63831	1.19283	1.41268	1.09722	1.56362	1.89873	1.31659	0.693405
11.222	604.44	(1R,6R,10S,11R,13S,15R)-1,6-dihydroxy-8-(hydroxymethyl)-4,12,12,15-tetramethyl-5-oxotetracyclo[8.5.0.0?,?.0??,??]pentadeca-3,8-dien-13-yl hexadecanoate	[M+H]+	-0.442807	0.780776	0.3601	0.215353	-0.395523	0.225808	-0.920207	0.0998858	0.735702	1.71806	1.28352	1.16099	0.760214	1.16943	0.528433	1.07169	1.22457	0.882442	0.720617
12.531	607.08	Xanthoepocin_130120	[M+H]+	1.04612	-0.0750458	-0.48446	0.0629783	0.137766	-0.213256	-0.397146	-0.822554	2.06497	0.949312	0.714764	1.04462	1.1002	0.862588	0.759359	0.56544	1.19342	0.821897	0.688692
4.186	607.32	Fulvestrant (Faslodex)	[M+H]+	0.420958	0.285669	-1.24887	-0.475422	-0.360647	-0.118409	0.1472	1.32148	1.33882	1.21898	0.420777	0.719256	0.778815	0.921203	1.10742	2.49922	0.924456	1.32667	1.43508
1.876	607.32	Fulvestrant (Faslodex)	[M+H]+	0.420958	0.285669	-0.000896037	-0.419072	-0.360647	-0.118409	-0.644813	-0.725866	1.33882	1.21898	0.999379	0.747905	0.778815	0.921203	0.639576	0.604634	1.07627	0.736057	0.683897
7.05	607.32	Fulvestrant (Faslodex)	[M+NH4]+	-0.420678	-0.321091	-0.351234	-0.330296	-0.123327	-0.697738	0.1472	1.32148	0.747074	0.800464	0.783913	0.795373	0.918068	0.616538	1.10742	2.49922	0.781706	1.28531	1.64424
7.759	607.32	Fulvestrant (Faslodex)	[M+H]+	-0.393931	0.56898	0.0367066	0.0197865	-0.664184	-0.569582	-0.396143	-0.0728923	0.761053	1.48347	1.02577	1.01381	0.631046	0.673812	0.759887	0.95073	1.07103	0.753869	0.703875
8.859	607.32	Fulvestrant (Faslodex)	[M+H]+	-0.743478	-0.067399	-1.28232	-0.565591	-0.0168247	-0.152673	-0.374881	0.0710938	0.597298	0.954357	0.411135	0.675679	0.988406	0.899582	0.771169	1.05051	0.659617	0.927418	1.40599
9.216	607.44	Rakicidin A	[M+H]+	-0.228106	-1.24685	-0.045369	-0.797844	0.104759	0.0127669	-0.138158	-0.408161	0.853755	0.421366	0.969042	0.575208	1.07531	1.00889	0.908679	0.753583	0.704843	0.936616	1.32883
3.593	609.24	Baccatin III	[M+H]+	-0.253029	-0.115951	-0.0912732	0.179693	-0.191964	2.02583	0.398685	0.253819	0.839133	0.922774	0.938694	1.13264	0.875413	4.07225	1.31831	1.19236	0.958311	1.86458	1.9457
19.347	609.48	Uvarigrin	[M+2H]2+	1.91338	1.74047	1.83928	1.80729	-0.105178	1.74297	1.15163	2.02723	3.76691	3.34144	3.57832	3.49985	0.92969	3.34723	2.22164	4.07621	3.54663	2.64369	0.74541
6.204	609.48	Uvarigrin	[M+2H]2+	0.799763	1.04174	-0.000260795	0.278847	-0.105178	-0.0966143	-0.900527	0.194408	1.74082	2.05871	0.999819	1.21323	0.92969	0.935225	0.535691	1.14425	1.50314	0.886215	0.589575
6.3	611.04	methyl 3-(3-methylbut-2-enyl)-1,4-bis[[3,4,5-trihydroxy-6-(hydroxymethyl)oxan-2-yl]oxy]naphthalene-2-carboxylate	[M+NH4]+	0.115412	-1.25959	-0.298204	0.0863344	0.391687	-0.412855	1.56382	0.0670893	1.08328	0.417664	0.813264	1.06167	1.31193	0.751136	2.95635	1.0476	0.843971	1.51675	1.79716
13.778	611.28	Daurisoline	[M+H]+	0.202362	0.145926	0.203865	1.84819	0.221467	1.8069	1.8157	1.90592	1.15058	1.10644	1.15178	3.60049	1.16592	3.49889	3.52031	3.74748	1.75232	2.98315	1.7024
9.466	611.4	O-Tigloylgymnemagenin, 21-	[M+2H]2+	1.56215	1.59983	-1.20798	-0.307181	-0.153541	0.0702443	-0.162868	-1.17513	2.95294	3.03107	0.432874	0.808219	0.899041	1.04989	0.893248	0.442843	1.80627	0.821257	0.454669
18.587	613.2	Neohesperidin dihydrochalcone	[M+H]+	0.529588	1.04588	1.4856	1.51154	1.58841	1.69214	1.68068	1.64458	1.44352	2.06462	2.80033	2.85114	3.00718	3.23136	3.20578	3.12656	2.2899	3.14272	1.37242
15.898	613.92	(4S,5Z,6S)-5-[2-[(E)-3-(4-hydroxy-3-methoxyphenyl)prop-2-enoyl]oxyethylidene]-4-(2-methoxy-2-oxoethyl)-6-[(2S,3R,4S,5S,6R)-3,4,5-trihydroxy-6-(hydroxymethyl)oxan-2-yl]oxy-4H-pyran-3-carboxylic acid	[M+Na]+	1.27859	-0.617463	0.0460797	0.0116363	0.799073	0.0109067	1.24701	1.57088	2.42602	0.651816	1.03246	1.0081	1.73998	1.00759	2.37348	2.97086	1.2796	2.02298	1.58095
6.14	614.16	methyl 2-((2S,3S,4S,5R,6S)-6-((5,6-dihydroxy-4-oxo-2-phenyl-4H-chromen-7-yl)oxy)-3,4,5-trihydroxytetrahydro-2H-pyran-2-carboxamido)-4-(methylthio)butanoate	[M+Na]+	0.458326	-0.212702	0.40681	0.264948	0.306716	0.317996	1.54575	0.191317	1.37395	0.86292	1.32575	1.20159	1.23689	1.2466	2.91956	1.14181	1.19105	1.63621	1.37375
7.308	615	debromoaplysiatoxin	[M+H]+	-0.247712	-0.138388	-0.489508	-0.392687	-0.126278	0.682234	0.163635	-0.71263	0.842231	0.908534	0.712268	0.76171	0.916192	1.60462	1.12011	0.610207	0.806186	1.06278	1.31828
3.578	615.12	(2R,3R,4R,5S,6R)-3,4,5-triacetoxy-6-((6-acetoxy-5-hydroxy-4-oxo-2-phenyl-4H-chromen-7-yl)oxy)tetrahydro-2H-pyran-2-carboxylic acid	[M+2H]2+	-0.644523	-1.21702	-0.161843	-0.0357389	-0.0791754	0.665887	0.0138573	-0.207194	0.639704	0.43017	0.893882	0.975532	0.946599	1.58654	1.00965	0.86622	0.734822	1.10225	1.50003
4.864	615.36	Pleiomutinine	[M+H]+	0.154216	-1.25879	-0.443696	-0.985313	-0.141133	0.539592	-0.183717	0.22974	1.11282	0.417895	0.735249	0.505116	0.906807	1.45356	0.880432	1.17262	0.692769	1.10336	1.59267
9.146	616.2	JACAGLABROSIDE B	[M+H]+	-0.502978	-0.674662	-0.754334	-0.37683	1.16376	-0.283895	-0.156478	-0.162004	0.705649	0.626479	0.59282	0.770128	2.24041	0.821371	0.897213	0.893783	0.673769	1.21319	1.80061
19.545	616.32	Hypaconitine	[M+H]+	-0.0289578	0.28623	0.0680156	0.930842	1.20243	1.06794	0.0504538	1.13607	0.980128	1.21945	1.04827	1.90639	2.30127	2.09644	1.03559	2.19781	1.28856	1.90778	1.48055
13.858	616.32	Hypaconitine	[M+K]+	-0.520394	0.0760908	1.09395	-0.0732143	-0.403164	-0.293181	-0.0772796	-0.468299	0.697181	1.05416	2.13458	0.950518	0.756198	0.8161	0.947843	0.722816	1.20911	0.810739	0.670527
15.43	616.44	Cyclocrassostreaxanthin A	[M+H]+	-0.324135	0.0234408	-0.356058	0.370882	-0.483843	-0.357339	-0.403133	-0.606944	0.798777	1.01638	0.781296	1.29314	0.71507	0.780603	0.756214	0.656586	0.972399	0.727118	0.747757
5.487	619.32	N-(1-((2-amino-2-oxoethyl)amino)-4-methyl-1-oxopentan-2-yl)-1-(8-(6,7-dimethyl-4-oxo-4H-chromen-2-yl)-4H-benzo[d][1,3]dioxine-6-carbonyl)pyrrolidine-2-carboxamide	[M+H]+	0.0370287	-0.263539	-0.399751	-1.286	0.23289	0.00443702	1.8345	0.328555	1.026	0.833042	0.757989	0.410086	1.17519	1.00308	3.56647	1.25576	0.756779	1.75012	2.31259
10.446	619.44	12-deoxy-6R,7R-epoxy-5beta-hydroxy-phorbol-13-hexadecanoate	[M+2H]2+	-0.0778781	-1.20929	-0.0890838	-1.03032	0.251728	-0.240969	0.131097	1.82607	0.94745	0.432483	0.94012	0.4896	1.19063	0.846177	1.09513	3.54571	0.702413	1.66941	2.37668
7.936	619.44	12-deoxy-6R,7R-epoxy-5beta-hydroxy-phorbol-13-hexadecanoate	[M+2H]2+	0.204829	-1.22596	-1.21093	-0.784196	-0.373015	-0.196179	0.131097	0.368626	1.15255	0.427514	0.431989	0.580676	0.772167	0.872859	1.09513	1.29112	0.648182	1.00782	1.55484
10.683	621.12	Cefditoren pivoxil	[M+K]+	-0.612373	-0.288893	-0.305588	-0.725722	0.0727858	0.125828	-0.107174	1.2086	0.65412	0.81853	0.809112	0.604695	1.05175	1.09113	0.928405	2.31114	0.721614	1.34561	1.86472
3.068	624.36	Methyl glucosyl-3,4-dehydro-apo-8'-lycopenate	[M+H]+	0.592437	0.663046	0.727124	0.816924	0.825967	-0.45031	-0.29944	0.569212	1.50779	1.58342	1.65534	1.76165	1.77272	0.731886	0.812568	1.48371	1.62705	1.20022	0.737668
4.334	626.16	Quercetin-3,4'-O-di-beta-glucopyranoside	[M+H]+	0.25862	0.361538	0.0677984	-0.0452624	-0.468324	-1.18273	0.436794	-0.492137	1.19633	1.28479	1.04812	0.969114	0.722804	0.440517	1.35359	0.710971	1.12459	0.806971	0.71757
5.725	627.12	[(2R,3S,4S,5R,6S)-6-[3,5-dihydroxy-4-[3-(4-hydroxyphenyl)propanoyl]phenoxy]-3,4,5-trihydroxyoxan-2-yl]methyl 3,4,5-trihydroxybenzoate	[M+2H]2+	-0.744299	-1.25867	-0.101935	-0.698929	-0.214771	0.339896	-0.386443	-0.715292	0.596958	0.41793	0.931783	0.616029	0.861683	1.26567	0.765013	0.609082	0.640675	0.875361	1.36631
8.144	627.24	NCGC00347665-02_C31H40O12_Butanoic acid, 2-methyl-, 9-(3-furanyl)decahydro-2,6,8,9,14-pentahydroxy-3,8a-dimethyl-7-oxo-12H,13aH-3,6a,11b-[1,1,3]propanetriyl-2H,8H-oxireno[3',3a']indeno[5',4':4,5]pyrano[2,3-b]oxocin-4-yl ester	[M+H]+	-0.221422	-0.447311	-0.237674	-0.59568	1.19334	0.0563987	-0.175322	-0.0525946	0.85772	0.733409	0.848111	0.661733	2.28682	1.03987	0.88557	0.964201	0.775243	1.29411	1.6693
8.04	627.48	Biselyngbyaside	[M+CH3OH+H]+	0.905803	-0.336932	-0.420267	-0.0220991	0.0687437	-0.259206	-0.819016	-0.460463	1.87359	0.791723	0.747286	0.984799	1.0488	0.835548	0.566829	0.726753	1.09935	0.794483	0.722685
6.896	628.2	NCGC00385199-01!2-[3,4-bis[[(2S,3R,4S,5S,6R)-3,4,5-trihydroxy-6-(hydroxymethyl)oxan-2-yl]oxy]phenyl]-5,7-dihydroxychromen-4-one	[M+H]+	0.503961	0.255794	0.497403	0.439989	0.372938	0.338025	1.17185	1.18302	1.4181	1.19399	1.41167	1.35659	1.29499	1.26402	2.25301	2.27052	1.34509	1.77063	1.31637
1.708	631.08	2,5,8-trihydroxy-3-methyl-6,7-bis(((2S,3R,4S,5S,6R)-3,4,5-trihydroxy-6-(hydroxymethyl)tetrahydro-2H-pyran-2-yl)thio)naphthalene-1,4-dione	[M+CH3OH+H]+	0.0768177	0.0429693	-0.208068	-0.304048	-0.955011	-1.19186	-0.947439	-0.741879	1.05469	1.03023	0.865696	0.809976	0.515838	0.437739	0.518552	0.59796	0.940148	0.517522	0.550469
2.91	631.08	2,5,8-trihydroxy-3-methyl-6,7-bis(((2S,3R,4S,5S,6R)-3,4,5-trihydroxy-6-(hydroxymethyl)tetrahydro-2H-pyran-2-yl)thio)naphthalene-1,4-dione	[M+H]+	-0.24231	-0.751495	-0.790438	-0.678067	-0.0832324	-0.0511756	-0.278207	-0.239119	0.845391	0.593988	0.578169	0.625002	0.94394	0.96515	0.824615	0.847262	0.660637	0.895242	1.35512
7.623	631.2	4-(3-Oxobutyl)phenyl 6-O-[(2E)-3-phenyl-2-propenoyl]-2-O-(3,4,5-trihydroxybenzoyl)-beta-D-glucopyranoside	[M+H]+	-0.168079	-0.0324197	0.113644	-0.501157	-0.0353129	1.06883	0.141278	1.11185	0.890027	0.977779	1.08196	0.70654	0.97582	2.09773	1.10288	2.16123	0.914076	1.58441	1.73335
13.888	632.4	Emericellamide A	[M+H]+	0.150472	-0.416024	1.07947	0.99205	-0.657099	0.0575632	-0.668443	-1.02438	1.10993	0.749488	2.11326	1.98901	0.634152	1.04071	0.629185	0.491622	1.49042	0.698916	0.468938
11.329	633.12	2''-O-beta-L-galactopyranosylorientin	[M+Na]+	-0.0403027	-0.440427	-0.0371686	0.641395	0.0141734	-0.0371832	0.0373141	1.59782	0.972451	0.736916	0.974566	1.55984	1.00987	0.974556	1.0262	3.02685	1.06094	1.50937	1.42267
10.752	633.24	(R)-3-(3,4-dihydro-2H-benzo[b][1,4]dioxepin-7-yl)-2-methyl-4-oxo-4H-chromen-7-yl 2-((tert-butoxycarbonyl)amino)-3-(1H-indol-3-yl)propanoate	[M+Na]+	-0.512586	0.0431598	-0.553021	-0.161863	0.0187844	-0.0297381	1.95269	-0.699357	0.700965	1.03037	0.681591	0.89387	1.01311	0.979598	3.87095	0.615847	0.826699	1.61987	1.95945
12.877	633.36	3-methyl-2-(4-methyl-2-(4-oxo-4-(((5aS,6R,12S)-3,6,9-trimethyldecahydro-3H-3,12-epoxy[1,2]dioxepino[4,3-i]isochromen-10-yl)oxy)butanamido)pentanamido)pentanoic acid	[M+Na]+	-0.718595	-0.0626778	1.41741	1.48119	0.315248	-0.577227	-0.145804	0.048654	0.607689	0.957485	2.67106	2.79179	1.24423	0.670251	0.903875	1.0343	1.75701	0.963163	0.548183
6.979	635.28	(S)-N-((R)-1-((2-amino-2-oxoethyl)amino)-4-methyl-1-oxopentan-2-yl)-1-(2-((3-(2,3-dihydrobenzo[b][1,4]dioxin-6-yl)-2-methyl-4-oxo-4H-chromen-7-yl)oxy)acetyl)pyrrolidine-2-carboxamide	[M+2H]2+	-0.16124	0.506778	-0.466148	-0.0302646	-0.649658	-0.360859	-0.0999032	-0.703185	0.894256	1.42087	0.723895	0.979241	0.637431	0.778701	0.933096	0.614215	1.00457	0.740861	0.737493
5.179	635.4	O-glucopyranosylepiederagenin, 28-	[M+2H]2+	0.328472	-0.165508	-0.966256	-1.28607	0.00640198	0.345647	0.940109	-0.893643	1.25568	0.891614	0.511832	0.410066	1.00445	1.27072	1.91867	0.538253	0.767299	1.18302	1.5418
11.529	636.24	(S)-N-((R)-1-amino-1-oxo-3-phenylpropan-2-yl)-1-(2-((3-(2,3-dihydrobenzo[b][1,4]dioxin-6-yl)-5-hydroxy-4-oxo-4H-chromen-7-yl)oxy)acetyl)pyrrolidine-2-carboxamide	[M+H]+	-0.290775	-0.0643311	0.18477	0.0485961	-0.292906	1.8519	-0.190077	-0.406831	0.817463	0.956389	1.13664	1.03426	0.816257	3.60975	0.876559	0.754278	0.986186	1.51421	1.53542
19.784	636.36	MLS001401425-01!Indinavir Sulfate157810-81-6	[M+H]+	1.84342	1.72512	1.73109	1.60406	0.691759	0.131811	1.77359	1.75141	3.5886	3.30608	3.31978	3.03997	1.61525	1.09567	3.41904	3.36687	3.31361	2.37421	0.716502
5.018	637.32	Thalsimine	[M+Na]+	-0.0875213	0.0358039	0.301354	-0.79499	1.40798	-0.00689218	-0.167378	0.0357559	0.941138	1.02513	1.2323	0.576347	2.65365	0.995234	0.89046	1.02509	0.943728	1.39111	1.47406
11.139	637.32	Thalsimine	[M+H]+	-0.166865	-0.322569	-0.273646	1.38466	0.0377579	-0.0600138	-0.537822	-0.0584544	0.890776	0.799645	0.827226	2.61111	1.02652	0.959255	0.68881	0.960292	1.28219	0.908719	0.708724
17.581	637.44	NCGC00347820-02!5-[[17-(5,6-dihydroxy-6-methylheptan-2-yl)-3,12-dihydroxy-4,4,10,13,14-pentamethyl-2,3,5,6,7,11,12,15,16,17-decahydro-1H-cyclopenta[a]phenanthren-2-yl]oxy]-3-hydroxy-3-methyl-5-oxopentanoic acid	[M+H]+	0.150645	0.0417348	-0.171037	-0.31035	0.151852	-0.329584	1.39532	-0.335405	1.11007	1.02935	0.888204	0.806446	1.11099	0.795766	2.63046	0.792562	0.958517	1.33245	1.39011
17.412	637.44	NCGC00347820-02!5-[[17-(5,6-dihydroxy-6-methylheptan-2-yl)-3,12-dihydroxy-4,4,10,13,14-pentamethyl-2,3,5,6,7,11,12,15,16,17-decahydro-1H-cyclopenta[a]phenanthren-2-yl]oxy]-3-hydroxy-3-methyl-5-oxopentanoic acid	[M+Na]+	-0.386182	1.10789	-0.149184	-0.429129	1.31703	0.215976	1.39532	-0.33095	0.765152	2.15531	0.90176	0.74271	2.49152	1.16149	2.63046	0.795013	1.14123	1.76962	1.55062
16.178	637.44	NCGC00347820-02!5-[[17-(5,6-dihydroxy-6-methylheptan-2-yl)-3,12-dihydroxy-4,4,10,13,14-pentamethyl-2,3,5,6,7,11,12,15,16,17-decahydro-1H-cyclopenta[a]phenanthren-2-yl]oxy]-3-hydroxy-3-methyl-5-oxopentanoic acid	[M+H]+	-0.101907	-0.143128	-0.472403	0.449488	1.31703	-0.265009	0.928069	-1.02033	0.9318	0.905553	0.720763	1.36556	2.49152	0.832194	1.90273	0.493004	0.980918	1.42986	1.45768
6.295	639	[(2S,3R,4R,5R,6S)-2-[2-(3,4-dihydroxyphenyl)-5,7-dihydroxy-4-oxochromen-3-yl]oxy-4,5-dihydroxy-6-methyloxan-3-yl] 3,4,5-trihydroxybenzoate	[M+H]+	-0.724003	-0.439124	-1.29617	-0.430919	-0.0372355	0.31592	-0.0127615	-1.21307	0.605415	0.737582	0.407205	0.741789	0.974521	1.24481	0.991193	0.431351	0.622998	0.910467	1.46143
11.573	639.12	Flavone base + 4O, O-HexA-HexA	[M+H]+	-0.901856	-0.119726	-0.906611	-0.170165	0.200732	-0.192061	0.145703	-0.108095	0.535198	0.920362	0.533437	0.888741	1.14928	0.875354	1.10627	0.927812	0.719435	1.01468	1.41038
2.952	639.24	(S)-3-(4-fluorophenyl)-4-oxo-4H-chromen-7-yl 2-(6-((tert-butoxycarbonyl)amino)hexanamido)-3-phenylpropanoate	[M+ACN+H]+	-0.276236	-0.626491	-0.908952	-0.176159	0.102702	0.19935	-0.382366	-0.0419671	0.825743	0.64775	0.532572	0.885056	1.07378	1.14818	0.767178	0.97133	0.72278	0.990118	1.36987
12.604	640.32	S4:16(P3:14/F1:2)	[M+H]+	-0.424146	-0.36203	-1.04613	-0.819034	1.20418	-0.458406	-0.187145	-0.95883	0.74528	0.778069	0.484266	0.566821	2.30406	0.72779	0.878342	0.514474	0.643609	1.10617	1.71869
4.703	641.16	5,7-dihydroxy-2-(3-methoxy-4-(((2R,3R,4S,5R,6S)-3,4,5-trihydroxy-6-(hydroxymethyl)tetrahydro-2H-pyran-2-yl)oxy)phenyl)-3-(((2S,3R,4S,5R,6S)-3,4,5-trihydroxy-6-(hydroxymethyl)tetrahydro-2H-pyran-2-yl)oxy)-4H-chromen-4-one	[M+H]+	-0.254328	-1.19808	-0.927342	-0.525861	-0.674467	-0.196129	0.200555	0.16174	0.838378	0.435856	0.525826	0.694544	0.626564	0.872889	1.14914	1.11864	0.623651	0.941807	1.51015
1.953	641.28	4,15,26-trihydroxy-1-oxa-4,9,15,20,26,31-hexazacyclotritriacontane-5,8,16,19,27,30-hexone	[M+H]+	-0.113356	0.471364	-0.034092	-0.132312	0.0454491	-0.141075	-0.99189	-0.552194	0.924435	1.38642	0.976646	0.912368	1.032	0.906843	0.502819	0.681982	1.04997	0.780912	0.743749
14.555	642.24	NCGC00384632-01![(2R,3R,4S,5R,6R)-6-[2-(3,4-dihydroxyphenyl)ethoxy]-3,5-dihydroxy-4-[(2R,3R,4R,5R,6S)-3,4,5-trihydroxy-6-methyloxan-2-yl]oxyoxan-2-yl]methyl (E)-3-(3,4-dihydroxyphenyl)prop-2-enoate	[M+H]+	0.148357	-0.471338	0.931163	-0.00570978	-0.556633	-0.207456	0.100558	-0.464428	1.10831	0.721296	1.90681	0.99605	0.679887	0.866063	1.07219	0.724758	1.18312	0.835724	0.706376
11.402	643.08	Cefditoren pivoxil	[M+H]+	-0.376309	-0.898614	-0.40323	0.938799	-0.158561	0.204347	1.1881	0.0798507	0.770406	0.536402	0.756163	1.91693	0.895918	1.15216	2.27852	1.05691	0.994976	1.34588	1.35267
17.425	643.2	NCGC00384819-01_C30H36O14_	[M+Na]+	1.1584	0.894031	0.0412696	0.0455955	1.13982	1.19471	1.20876	1.22681	2.23209	1.85836	1.02902	1.03211	2.20353	2.28898	2.31139	2.3405	1.5379	2.2861	1.48651
8.447	644.76	Ioxitalamic acid	[M+H]+	-0.625362	-0.735569	-0.702637	0.00727183	-0.841809	-0.0770523	0.14317	0.467124	0.648257	0.600581	0.614448	1.00505	0.557944	0.947993	1.10433	1.38235	0.717085	0.998154	1.39196
7.558	645.36	Ervafoline	[M+H]+	-0.303953	0.0140939	-0.381936	-0.388327	0.200861	-0.413233	1.09682	-0.166161	0.81003	1.00982	0.767407	0.764015	1.14938	0.750938	2.13883	0.891211	0.837817	1.23259	1.47119
9.569	647.16	Isorhamnetin 3-O-neohesperoside	[M+Na]+	-0.502304	-0.363768	-0.1386	0.00276942	-0.523213	-0.326152	1.45332	1.11874	0.705978	0.777132	0.9084	1.00192	0.69582	0.797661	2.73837	2.17157	0.848358	1.60086	1.88701
5.71	647.16	Isorhamnetin 3-O-neohesperoside	[M+H]+	-0.246227	0.119541	-0.298996	-0.48204	0.088988	-0.0123931	-0.115985	1.37348	0.843099	1.08639	0.812818	0.715964	1.06362	0.991447	0.922752	2.59095	0.864567	1.39219	1.61028
7.047	649.2	methyl 3-(3-methylbut-2-enyl)-1,4-bis[[3,4,5-trihydroxy-6-(hydroxymethyl)oxan-2-yl]oxy]naphthalene-2-carboxylate	[M+H]+	-0.716099	-1.26211	-0.957032	-0.366244	-0.256139	-0.539304	-0.171245	-0.684227	0.608741	0.416934	0.515115	0.775799	0.837326	0.688103	0.888076	0.622339	0.579147	0.758961	1.31048
20.442	650.16	NCGC00385721-01![(2R,3R,4S,5R,6S)-6-[5,7-dihydroxy-4-oxo-2-(3,4,5-trihydroxyphenyl)chromen-3-yl]oxy-3,4,5-trihydroxyoxan-2-yl]methyl 3,4,5-trihydroxybenzoate	[M+H-H2O]+	1.2348	1.35615	0.94089	0.928418	0.602637	1.19117	0.235981	0.109594	2.35348	2.56001	1.91971	1.90319	1.51849	2.28338	1.17771	1.07892	2.1841	1.51463	0.693478
18.631	650.4	(1S,2R,4aS,6aR,6bR,10S,12aR,14bS)-1,2,6b,9,9,12a-hexamethyl-10-[(2R,3R,4S,5S,6R)-3,4,5-trihydroxy-6-methyloxan-2-yl]oxy-2,3,4,5,6,6a,7,8,8a,10,11,12,13,14b-tetradecahydro-1H-picene-4a,6a-dicarboxylic acid	[M+NH4]+	-0.159444	1.35974	0.0269278	0.264669	1.52484	1.29118	1.57688	0.994016	0.89537	2.56639	1.01884	1.20136	2.87755	2.44728	2.98323	1.99172	1.42049	2.57494	1.81272
12.152	651.24	2-((7-acetamido-1,2,3-trimethoxy-9-oxo-5,6,7,9-tetrahydrobenzo[a]heptalen-10-yl)amino)-N-(4-(5-(methoxymethyl)-1H-1,2,4-triazol-3-yl)phenyl)acetamide	[M+2H]2+	-0.605681	-1.24782	-0.449513	-0.344827	-0.0325384	0.800187	0.188999	0.508852	0.657161	0.421085	0.73229	0.787402	0.977699	1.74133	1.13997	1.42292	0.649485	1.32048	2.03312
18.065	651.36	Lopinavir (ABT-378)	[M+Na]+	1.32072	0.161608	0.329387	0.970959	0.296266	0.109977	0.089756	0.0842129	2.49791	1.11853	1.25648	1.96014	1.22796	1.07921	1.06419	1.06011	1.70827	1.10787	0.648534
10.548	652.2	(R)-((2R,3S,4S,5R,6S)-6-((3-(2,3-dihydrobenzo[b][1,4]dioxin-6-yl)-4-oxo-4H-chromen-7-yl)oxy)-3,4,5-trihydroxytetrahydro-2H-pyran-2-yl)methyl 2-((tert-butoxycarbonyl)amino)propanoate	[M+H]+	-0.0971504	-0.902802	-0.211909	-0.666715	-0.0538546	-0.038021	-0.257024	1.10137	0.934878	0.534847	0.863394	0.62994	0.963359	0.97399	0.836813	2.14558	0.740765	1.22993	1.66036
16.79	652.44	NCGC00385023-01_C36H58O9_(1S,7S,9beta,23E)-9-Formyl-1,25-dihydroxy-10,14-dimethyl-4,9-cyclo-9,10-secocholesta-5,23-dien-7-yl beta-D-glucopyranoside	[M+H]+	-0.26896	0.158461	-0.378461	0.113667	0.558012	-0.0966721	-0.0655009	1.04954	0.829918	1.1161	0.769258	1.08198	1.47224	0.935188	0.955613	2.06987	0.949312	1.35823	1.43075
8.033	654.24	MLS000069543-01!BROMOCRIPTINE MESYLATE	[M+H]+	-0.250261	-0.336425	0.0678647	-0.307048	0.0621748	1.30284	-0.668013	-0.678172	0.840744	0.792002	1.04816	0.808294	1.04404	2.46713	0.629373	0.624956	0.872301	1.19138	1.36578
10.812	654.96	[(2S,3R,4S,5R,6R)-2-[2-(3,4-dihydroxyphenyl)-5,7-dihydroxy-4-oxochromen-3-yl]oxy-4,5-dihydroxy-6-(hydroxymethyl)oxan-3-yl] 3,4,5-trihydroxybenzoate	[M+NH4]+	0.254313	0.277666	-1.01969	-0.426284	1.33993	-0.902026	-0.24522	-0.0190858	1.19277	1.21223	0.493222	0.744176	2.53139	0.535135	0.843687	0.986858	0.9106	1.22427	1.34446
4.268	655.2	(2R,3R,4S,5R,6R)-2-(acetoxymethyl)-6-((3-(benzo[d][1,3]dioxol-5-yl)-6-ethyl-2-methyl-4-oxo-4H-chromen-7-yl)oxy)tetrahydro-2H-pyran-3,4,5-triyl triacetate	[M+NH4]+	-0.012128	0.379046	-0.302647	-0.139972	-0.207734	1.61395	0.0712807	0.18884	0.991629	1.30048	0.810764	0.907537	0.865896	3.06089	1.05065	1.13985	1.0026	1.52932	1.52535
6.63	655.32	(2S,3R)-2-(((S)-7-acetamido-1,2,3-trimethoxy-9-oxo-5,6,7,9-tetrahydrobenzo[a]heptalen-10-yl)amino)-N-(7-methoxyquinolin-3-yl)-3-methylpentanamide	[M+Na]+	0.202052	0.0819884	0.114296	-0.405342	1.6762	-0.0972319	-0.170626	-1.22695	1.15033	1.05848	1.08245	0.755057	3.19586	0.934825	0.888457	0.427221	1.01158	1.36159	1.34601
3.038	656.4	7-benzyl-11,14-dimethyl-16-(2-methylpropyl)-10,13-di(propan-2-yl)-17-oxa-1,5,8,11,14-pentazabicyclo[17.3.0]docosane-2,6,9,12,15,18-hexone	[M+2H]2+	0.957277	0.90818	1.18476	1.07381	-0.432972	1.06031	1.1331	-0.723473	1.94164	1.87668	2.27326	2.10499	0.740734	2.08537	2.1933	0.605638	2.04914	1.40626	0.686269
4.898	657.36	(3S,4S,6aR,6bS,8R,8aR,12aS,14bR)-8-hydroxy-4,6a,6b,11,11,14b-hexamethyl-3-[(2S,3R,4S,5R)-3,4,5-trihydroxyoxan-2-yl]oxy-1,2,3,4a,5,6,7,8,9,10,12,12a,14,14a-tetradecahydropicene-4,8a-dicarboxylic acid	[M+CH3OH+H]+	0.071063	-0.247712	0.0937885	-1.35106	-0.844204	0.0358522	1.70681	-0.339387	1.05049	0.842231	1.06717	0.392004	0.557018	1.02516	3.26438	0.790377	0.837974	1.40924	1.68172
18.56	657.48	(3S,10R,13R,17R)-10,13-dimethyl-17-((R)-6-methylheptan-2-yl)-2,3,4,7,8,9,10,11,12,13,14,15,16,17-tetradecahydro-1H-cyclopenta[a]phenanthren-3-yl 2-((4-methyl-6-oxo-7,8,9,10-tetrahydro-6H-benzo[c]chromen-3-yl)oxy)acetate	[M+H]+	-0.169717	0.443109	1.00681	0.68132	1.69861	1.3322	1.5018	0.986853	0.889017	1.35953	2.00946	1.60361	3.24589	2.51786	2.83196	1.98186	1.4654	2.64439	1.80455
7.226	657.48	(3S,10R,13R,17R)-10,13-dimethyl-17-((R)-6-methylheptan-2-yl)-2,3,4,7,8,9,10,11,12,13,14,15,16,17-tetradecahydro-1H-cyclopenta[a]phenanthren-3-yl 2-((4-methyl-6-oxo-7,8,9,10-tetrahydro-6H-benzo[c]chromen-3-yl)oxy)acetate	[M+CH3OH+H]+	0.0101804	-0.688214	-0.258449	-0.71884	1.69861	-0.181575	-0.587569	0.010376	1.00708	0.620621	0.835986	0.607586	3.24589	0.88174	0.665463	1.00722	0.767819	1.45008	1.88857
7.846	658.32	veratroylzygadenine	[M+2H]2+	-0.202578	1.9543	-0.249332	-0.968561	-0.873147	-0.691415	0.117813	-0.00270873	0.868996	3.87527	0.841286	0.511016	0.545955	0.619246	1.08509	0.998124	1.52414	0.812104	0.532827
11.193	658.44	Fucoxanthin	[M+H]+	0.730578	-0.283606	-0.381453	-0.41011	-0.0297388	-0.0288919	-0.201795	1.82527	1.6593	0.821535	0.767664	0.752566	0.979598	0.980173	0.869468	3.54373	1.00027	1.59324	1.59282
4.358	658.92	[(2R,3R,4S,5R,6S)-3-hydroxy-2-(hydroxymethyl)-5,6-bis[(3,4,5-trihydroxybenzoyl)oxy]oxan-4-yl] 3,4,5-trihydroxybenzoate	[M+CH3OH+H]+	0.259998	1.79161	-0.0127548	-0.0688905	-0.083694	0.0921211	-0.38548	0.111438	1.19748	3.46202	0.991198	0.953371	0.943638	1.06594	0.765524	1.0803	1.65102	0.963851	0.583793
15.364	660.24	NCGC00381433-01!4-[3-(3,5-dihydroxy-4-methoxy-6-methyloxan-2-yl)oxy-4,5-dihydroxy-6-methyloxan-2-yl]oxy-12-hydroxy-7-methyl-6-oxonaphtho[1,2-c]isochromene-10-carboxylic acid	[M+H]+	1.47859	-0.489569	-0.209491	0.041686	-0.108561	-0.880972	-0.152489	0.360771	2.78677	0.712238	0.864842	1.02932	0.927513	0.543001	0.899697	1.28411	1.34829	0.913581	0.677584
8.981	660.24	NCGC00381433-01!4-[3-(3,5-dihydroxy-4-methoxy-6-methyloxan-2-yl)oxy-4,5-dihydroxy-6-methyloxan-2-yl]oxy-12-hydroxy-7-methyl-6-oxonaphtho[1,2-c]isochromene-10-carboxylic acid	[M+H]+	-0.286518	-0.324809	-0.110053	-0.188695	-0.246905	0.00673849	0.891573	0.107191	0.819878	0.798404	0.926554	0.877399	0.842702	1.00468	1.8552	1.07713	0.855559	1.19493	1.39666
13.021	660.36	NCGC00385757-01_C35H46O11_3aH-Cyclopentacyclododecene-1,3a,4,9,10,11-hexol, 1,2,3,4,5,8,9,10,11,13a-decahydro-2,5,8,8,12-pentamethyl-, 3a,4,9,10-tetraacetate 1-benzoate, (6E,12Z)-	[M+NH4]+	-0.0814969	0.0407288	-0.241685	-0.985819	0.0321174	-0.80259	-0.404725	1.55602	0.945077	1.02863	0.845757	0.504939	1.02251	0.573319	0.75538	2.94041	0.831101	1.32291	1.59175
15.854	660.84	phytic acid	[M+H-H2O]+	-0.397234	-0.364469	-0.294558	0.145261	0.981556	-0.0169026	-0.991071	1.11987	0.759313	0.776755	0.815322	1.10593	1.97459	0.988352	0.503104	2.17327	0.86433	1.40983	1.63113
16.593	661.32	N-((S)-10-(((2S,3R)-1-(4-(furan-2-carbonyl)piperazin-1-yl)-3-methyl-1-oxopentan-2-yl)amino)-1,2,3-trimethoxy-9-oxo-5,6,7,9-tetrahydrobenzo[a]heptalen-7-yl)acetamide	[M+H]+	0.364093	-0.277326	-0.332476	0.332517	1.20545	0.197137	1.31908	0.0174719	1.28707	0.825119	0.794172	1.25921	2.30609	1.14642	2.49507	1.01218	1.04139	1.73994	1.67078
13.856	661.32	N-((S)-10-(((2S,3R)-1-(4-(furan-2-carbonyl)piperazin-1-yl)-3-methyl-1-oxopentan-2-yl)amino)-1,2,3-trimethoxy-9-oxo-5,6,7,9-tetrahydrobenzo[a]heptalen-7-yl)acetamide	[M+H]+	-0.194475	-0.601482	-0.0149473	-0.13416	-0.0165414	1.22243	-0.0904862	0.135321	0.873891	0.659077	0.989693	0.9112	0.9886	2.33339	0.939206	1.09834	0.858465	1.33988	1.56079
15.613	661.44	Ginsenoside Rh1	[M+H]+	1.42702	0.01136	-0.19587	-0.501821	-0.402401	-0.936232	-0.00822713	-0.017475	2.68891	1.00791	0.873046	0.706215	0.756598	0.522596	0.994314	0.98796	1.31902	0.815367	0.618162
13.788	665.28	5,7-diacetoxy-3-benzoyloxy-14,15-dihydroxy-8-isobutyryloxy-9-oxojatropha-6(17),11E-diene (9)	[M+H]+	-0.654471	-1.32573	-1.36836	1.20181	0.192462	-0.135716	1.18629	-0.543314	0.635308	0.398947	0.387332	2.30028	1.14271	0.910218	2.27567	0.686193	0.930467	1.2537	1.34739
3.506	665.28	5,7-diacetoxy-3-benzoyloxy-14,15-dihydroxy-8-isobutyryloxy-9-oxojatropha-6(17),11E-diene (9)	[M+H]+	-0.827533	-0.552828	-0.666107	-0.376071	0.0425978	-0.180837	0.250056	-0.167163	0.563492	0.681683	0.630205	0.770533	1.02997	0.882191	1.18925	0.890592	0.661478	0.998001	1.50874
16.942	665.64	beta-Amyrin palmitate	[M+H]+	-0.706127	-0.914279	1.04247	0.264489	-0.0945478	-0.235029	0.929255	1.26461	0.612963	0.530609	2.05976	1.20121	0.936566	0.849668	1.90429	2.40262	1.10113	1.52329	1.38338
8.21	666.24	NCGC00385630-01![6-[(5,7-dihydroxy-4-methyl-1,2,3,4-tetrahydronaphthalen-2-yl)oxy]-4,5-dihydroxy-3-[(E)-3-(4-hydroxyphenyl)prop-2-enoyl]oxyoxan-2-yl]methyl (E)-3-(4-hydroxyphenyl)prop-2-enoate	[M+H]+	-0.290533	-0.103972	-0.547166	-0.482147	1.05792	0.0323514	-0.307043	-1.19945	0.8176	0.930468	0.684363	0.715911	2.08192	1.02268	0.808297	0.435441	0.787086	1.08708	1.38115
7.559	667.08	7-hydroxy-3-(2-oxochromen-7-yl)oxy-8-[2-oxo-7-[(2S,3R,4R,5R,6S)-3,4,5-trihydroxy-6-methyloxan-2-yl]oxychromen-8-yl]chromen-2-one	[M+H]+	-0.602635	-1.20862	-1.2072	-0.0190712	-0.0748963	0.493681	-0.508342	-0.713442	0.65855	0.432683	0.433108	0.986868	0.94941	1.40803	0.70303	0.609864	0.627802	0.917584	1.46158
3.365	667.2	NCGC00384623-01_C34H36O15_(1S,2S,4S,5R,6R,7S,9R,12R)-12-Acetoxy-6-(acetoxymethyl)-2-hydroxy-2,10,10-trimethyl-11-oxatricyclo[7.2.1.0~1,6~]dodecane-4,5,7-triyl tri(3-furoate)	[M+H]+	-1.23306	-0.916164	-0.330075	0.0607232	0.206459	0.197057	-0.190134	-0.708721	0.425415	0.529916	0.795495	1.04299	1.15385	1.14636	0.876524	0.611862	0.698454	0.947149	1.35607
6.563	667.44	3,29-O-Dibenzoylmultiflor-8-en-3-alpha,7beta,29-triol	[M+K]+	-0.280583	0.0745607	-0.397608	-0.311417	-0.361824	-0.0222851	-0.0132977	1.09377	0.823258	1.05304	0.759116	0.80585	0.77818	0.984672	0.990825	2.13431	0.860316	1.222	1.42041
9.472	667.44	3,29-O-Dibenzoylmultiflor-8-en-3-alpha,7beta,29-triol	[M+H]+	-0.616719	-0.907976	-0.518362	-0.274083	-0.522639	-0.245384	0.111499	0.10023	0.652152	0.532932	0.698164	0.826976	0.696098	0.843591	1.08035	1.07194	0.677556	0.922996	1.36224
0.949	668.28	NCGC00384780-01![(1R,2R,3aR,5R,6E,10R,11S,13R,13aS)-1,2,3a,10,11-pentaacetyloxy-2,5,8,8-tetramethyl-12-methylidene-4,9-dioxo-3,5,10,11,13,13a-hexahydro-1H-cyclopenta[12]annulen-13-yl] acetate	[M+H]+	-0.30969	-1.25184	-1.15539	-0.602269	1.05604	-0.672897	1.00573	-0.523887	0.806815	0.419912	0.448946	0.658717	2.07921	0.627246	2.00796	0.695495	0.583598	1.35248	2.31749
5.209	669.12	[(2S,3R,4S,5S,6R)-4,5-dihydroxy-6-[[(E)-3-(4-hydroxyphenyl)prop-2-enoyl]oxymethyl]-2-(3,4,5-trihydroxybenzoyl)oxyoxan-3-yl] 3,4,5-trihydroxybenzoate	[M+H]+	-0.0879811	-0.621371	-0.623058	-0.144805	0.0589628	-0.214401	0.166443	0.141992	0.940838	0.650053	0.649293	0.904502	1.04172	0.861904	1.12229	1.10343	0.786172	1.03233	1.31312
10.608	669.36	NCGC00385284-01_C32H54O13_(2E)-5-{(1R,4aS,5S,6R,8aS)-5-[(beta-D-Glucopyranosyloxy)methyl]-6-hydroxy-5,8a-dimethyl-2-methylenedecahydro-1-naphthalenyl}-3-methyl-2-penten-1-yl beta-D-glucopyranoside	[M+H]+	0.222127	-0.358917	-0.0395718	0.997948	-0.208932	1.17459	1.15106	0.0717386	1.16645	0.77975	0.972944	1.99716	0.865177	2.25729	2.22077	1.05098	1.22908	1.59856	1.30062
13.652	672.24	NCGC00180408-03_C30H38O16_(1aS,1bS,2S,5aR,6S,6aS)-6-({6-Deoxy-2-O-[(2E)-3-(4-hydroxyphenyl)-2-propenoyl]-alpha-L-mannopyranosyl}oxy)-1a-(hydroxymethyl)-1a,1b,2,5a,6,6a-hexahydrooxireno[4,5]cyclopenta[1,2-c]pyran-2-yl beta-D-glucopyranoside	[M+NH4]+	0.104	0.0229083	0.267821	0.232348	1.65739	-0.0851522	-0.0847087	0.166585	1.07475	1.01601	1.20399	1.17475	3.15446	0.942685	0.942975	1.1224	1.11737	1.54063	1.3788
3.837	672.24	NCGC00180408-03_C30H38O16_(1aS,1bS,2S,5aR,6S,6aS)-6-({6-Deoxy-2-O-[(2E)-3-(4-hydroxyphenyl)-2-propenoyl]-alpha-L-mannopyranosyl}oxy)-1a-(hydroxymethyl)-1a,1b,2,5a,6,6a-hexahydrooxireno[4,5]cyclopenta[1,2-c]pyran-2-yl beta-D-glucopyranoside	[M+H-H2O]+	0.931759	0.950811	0.276547	-0.966097	0.0111752	-0.120711	0.0171512	-0.55976	1.9076	1.93296	1.21129	0.511889	1.00778	0.919734	1.01196	0.678415	1.39094	0.904471	0.650261
17.191	672.36	Cycloaspeptide H_130057	[M+2H]2+	1.63855	1.335	1.38776	1.60697	0.776114	1.58353	0.791359	0.792997	3.11352	2.52276	2.61673	3.04612	1.71251	2.99702	1.7307	1.73267	2.82478	2.04323	0.723322
12.105	673.2	(R)-3-(2,3-dihydrobenzo[b][1,4]dioxin-6-yl)-4-oxo-2-(trifluoromethyl)-4H-chromen-7-yl 2-((tert-butoxycarbonyl)amino)-3-(1H-indol-3-yl)propanoate	[M+2H]2+	-0.038462	0.105709	0.0577481	-0.486383	1.51613	-0.383514	-0.384027	1.50693	0.973692	1.07602	1.04084	0.713812	2.86023	0.766568	0.766296	2.84204	0.951092	1.80878	1.9018
8.385	673.32	[6-acetyloxy-4-butanoyloxy-3,3a-dihydroxy-3,6,9-trimethyl-8-[(E)-2-methylbut-2-enoyl]oxy-2-oxo-4,5,6a,7,8,9b-hexahydroazuleno[4,5-b]furan-7-yl] octanoate	[M+H]+	-0.155215	-0.423069	-0.651554	1.40558	-0.105144	-0.0163106	-0.369238	-0.252586	0.897998	0.745836	0.636594	2.64925	0.929712	0.988758	0.774191	0.83939	1.23242	0.883013	0.716487
4	673.44	NCGC00347652-02_C35H53N5O7_12-Benzyl-3-isobutyl-6,9-diisopropyl-5,8-dimethyldodecahydro-1H,3H-pyrrolo[1,2-q][1,4,7,10,13,17]oxapentaazacyclononadecine-1,4,7,10,13,17(14H)-hexone	[M+2H]2+	-0.609433	-0.439988	-0.559159	-0.207323	-0.850359	0.255272	0.0744946	0.604356	0.655454	0.737141	0.678697	0.866143	0.554647	1.19356	1.05299	1.5203	0.734359	1.08037	1.47118
7.744	675.36	tert-butyl (1-(4-((7-acetamido-1,2,3-trimethoxy-9-oxo-5,6,7,9-tetrahydrobenzo[a]heptalen-10-yl)amino)butanoyl)piperidin-4-yl)carbamate	[M+H]+	-0.237348	-0.382455	-0.112772	-0.803732	-0.125772	1.3223	-0.793938	1.39287	0.848303	0.767131	0.924809	0.572865	0.916513	2.50064	0.576768	2.62601	0.778277	1.65498	2.12647
10.206	675.36	tert-butyl (1-(4-((7-acetamido-1,2,3-trimethoxy-9-oxo-5,6,7,9-tetrahydrobenzo[a]heptalen-10-yl)amino)butanoyl)piperidin-4-yl)carbamate	[M+H]+	-0.620548	-0.34558	1.27638	1.23103	-0.104481	0.00892768	-0.066019	0.0253323	0.650424	0.786992	2.4223	2.34735	0.93014	1.00621	0.95527	1.01771	1.55177	0.977333	0.62982
11.731	676.2	NCGC00179919-03!3-hydroxy-3-methyl-5-oxo-5-[[3,4,5-trihydroxy-6-[6-methoxy-2-oxo-3-(2-oxochromen-7-yl)oxychromen-7-yl]oxyoxan-2-yl]methoxy]pentanoic acid	[M+H]+	-0.287492	-0.684113	-0.130495	-0.786099	-0.498638	-0.940067	0.072498	1.04416	0.819325	0.622388	0.913518	0.57991	0.707775	0.521209	1.05154	2.06217	0.733785	1.08567	1.47955
7.234	676.32	Euphorbia factor L14 - Lathyrane diterpenoid	[M+2H]2+	-0.234008	-0.517215	-0.801644	-0.790238	-0.297008	0.197054	-0.0544529	-0.413647	0.850269	0.698719	0.573695	0.578249	0.813939	1.14636	0.96296	0.750723	0.675233	0.918494	1.36026
4.709	677.04	Icariin	[M+H]+	-0.0622945	-0.917136	0.223356	0.148811	-0.690158	0.209223	1.64329	-0.582415	0.95774	0.529559	1.16745	1.10866	0.619786	1.15607	3.12378	0.667845	0.94085	1.39187	1.47937
4.407	677.28	(2S,3R)-2-(((S)-7-acetamido-1,2,3-trimethoxy-9-oxo-5,6,7,9-tetrahydrobenzo[a]heptalen-10-yl)amino)-N-(7-methoxyquinolin-3-yl)-3-methylpentanamide	[M+H]+	0.194592	1.78194	-0.204504	-0.453628	-1.22096	-0.679274	-0.171528	-0.479225	1.1444	3.43888	0.867837	0.730204	0.428996	0.62448	0.887902	0.717363	1.54533	0.664685	0.430125
18.583	677.4	Pseudoginsenoside RT5	[M+Na]+	1.49912	-0.0263998	-0.254415	1.64271	1.55395	1.77443	0.0284499	1.88443	2.82671	0.981867	0.838327	3.12253	2.9362	3.42102	1.01992	3.69207	1.94236	2.7673	1.42471
4.901	678.36	(2E,6E,10E)-14-[(2S,3R,4S,5S,6R)-4,5-dihydroxy-6-(hydroxymethyl)-3-[(2S,3R,4S,5S,6R)-3,4,5-trihydroxy-6-(hydroxymethyl)oxan-2-yl]oxyoxan-2-yl]oxy-4-hydroxy-2,6,10,14-tetramethylhexadeca-2,6,10,15-tetraenoic acid	[M+CH3OH+H]+	0.817433	-0.740411	-0.767311	0.68795	0.96226	1.36232	0.569222	0.68168	1.76227	0.598569	0.587511	1.61099	1.94836	2.57098	1.48372	1.60401	1.13983	1.90177	1.66846
13.12	678.36	(2E,6E,10E)-14-[(2S,3R,4S,5S,6R)-4,5-dihydroxy-6-(hydroxymethyl)-3-[(2S,3R,4S,5S,6R)-3,4,5-trihydroxy-6-(hydroxymethyl)oxan-2-yl]oxyoxan-2-yl]oxy-4-hydroxy-2,6,10,14-tetramethylhexadeca-2,6,10,15-tetraenoic acid	[M+2H]2+	-0.6037	-0.34844	-1.35756	-0.0578391	-0.685919	0.303777	-0.238938	0.0333596	0.658064	0.785433	0.390242	0.960702	0.62161	1.23437	0.847369	1.02339	0.69861	0.931686	1.33363
13.291	679.2	methyl 3-(4-(2-(2,3-dihydrobenzofuran-5-yl)ethoxy)-3-methoxyphenyl)-3-(2-(3,4-dihydroxyphenyl)-3,5,7-trihydroxy-4-oxo-4H-chromen-8-yl)propanoate	[M+2H]2+	-0.112396	-1.31764	-0.356618	-0.598573	-1.33247	0.028846	1.12222	1.13411	0.92505	0.401189	0.780993	0.660407	0.397088	1.0202	2.17681	2.19483	0.69191	1.44723	2.09165
10.483	679.2	methyl 3-(4-(2-(2,3-dihydrobenzofuran-5-yl)ethoxy)-3-methoxyphenyl)-3-(2-(3,4-dihydroxyphenyl)-3,5,7-trihydroxy-4-oxo-4H-chromen-8-yl)propanoate	[M+2H]2+	-0.273785	-0.368184	-1.2415	-0.487293	0.0665475	0.37978	-0.363285	-0.571421	0.827147	0.774757	0.422933	0.713362	1.04721	1.30114	0.777392	0.672953	0.68455	0.949674	1.3873
19.312	679.44	(3S,10R,13R,17R)-10,13-dimethyl-17-((R)-6-methylheptan-2-yl)-2,3,4,7,8,9,10,11,12,13,14,15,16,17-tetradecahydro-1H-cyclopenta[a]phenanthren-3-yl 2-((4-methyl-6-oxo-7,8,9,10-tetrahydro-6H-benzo[c]chromen-3-yl)oxy)acetate	[M+H]+	1.20787	1.14919	0.990787	1.3138	0.948666	-0.0690556	1.08027	-0.0654421	2.30996	2.21789	1.98727	2.48595	1.93009	0.953262	2.11443	0.955652	2.25027	1.48836	0.661414
17.181	681.12	Rutarensin	[M+NH4]+	1.663	-0.136883	1.52006	0.0479268	0.0166901	-0.192462	-0.0402262	1.61929	3.16674	0.909482	2.86803	1.03378	1.01164	0.875111	0.972502	3.07225	1.99451	1.48287	0.743479
8.073	682.08	DIHYDROSTREPTOMYCIN SULFATE	[M+H]+	-0.509894	-0.218633	0.80033	0.396064	0.23843	-0.473225	-0.894753	-0.893972	0.702274	0.859379	1.7415	1.31591	1.17971	0.720353	0.537839	0.538131	1.15477	0.744008	0.644293
9.126	682.32	Yunaconitine	[M+H]+	-0.746651	0.76103	0.00356947	-0.557557	-0.662607	-0.229404	-0.677015	-0.321387	0.595986	1.6947	1.00248	0.679452	0.631736	0.852987	0.625458	0.8003	0.993154	0.72762	0.732636
11.567	682.32	Yunaconitine	[M+H]+	-0.610132	0.0895265	-0.929416	-0.579062	0.91477	-0.451777	-0.729792	-0.204923	0.655137	1.06402	0.525071	0.669399	1.88527	0.731142	0.602991	0.867585	0.728407	1.02175	1.40271
9.276	682.44	NCGC00385008-01!3-[4-[5-(acetyloxymethyl)-3,4-dihydroxyoxolan-2-yl]oxy-3-(2,5-dihydroxy-6-methylhept-6-en-2-yl)-6,9a,9b-trimethyl-7-prop-1-en-2-yl-1,2,3,3a,4,5,5a,7,8,9-decahydrocyclopenta[a]naphthalen-6-yl]propanoic acid	[M+NH4]+	-0.42566	0.0389074	0.6866	-0.0992429	-0.439629	-0.211948	-0.228994	-1.1701	0.744498	1.02734	1.60949	0.933523	0.737324	0.863371	0.85323	0.44439	1.07871	0.724579	0.671708
8.991	683.04	Pesticide5_Cyazofamid_C13H13ClN4O2S_4-Chloro-1-(dimethylaminosulfonyl)-5-(p-tolyl)imidazole-2-carbonitrile	[M+NH4]+	-0.926341	-1.21198	-0.763979	-0.319219	0.00630715	-0.293776	-0.223161	-0.55689	0.526191	0.431675	0.58887	0.801504	1.00438	0.815764	0.856686	0.679766	0.58706	0.839149	1.42941
8.419	685.32	(2R,3R,4S,5S,6R)-2-[(E)-5-[(1R,4aS,5S,6R,8aS)-6-hydroxy-5,8a-dimethyl-2-methylidene-5-[[(2R,3R,4S,5S,6R)-3,4,5-trihydroxy-6-(hydroxymethyl)oxan-2-yl]oxymethyl]-3,4,4a,6,7,8-hexahydro-1H-naphthalen-1-yl]-3-methylpent-2-enoxy]-6-(hydroxymethyl)oxane-3,4,5-triol	[M+H]+	-0.437807	1.21574	0.218382	0.526023	0.270599	-0.238423	-0.191184	0.0217727	0.738256	2.3226	1.16343	1.43995	1.20631	0.847672	0.875887	1.01521	1.41606	0.986268	0.696488
9.67	687.24	methyl (4S,5Z,6S)-5-ethylidene-4-[2-oxo-2-[[(2R,3S,4S,5R,6R)-3,4,5-trihydroxy-6-[2-(4-hydroxyphenyl)ethoxy]oxan-2-yl]methoxy]ethyl]-6-[(2S,3R,4S,5S,6R)-3,4,5-trihydroxy-6-(hydroxymethyl)oxan-2-yl]oxy-4H-pyran-3-carboxylate	[M+ACN+H]+	-0.591172	-0.424755	1.40214	-0.972133	-0.234662	-1.14858	-0.104287	-0.132488	0.663803	0.744965	2.64293	0.509752	0.849884	0.451068	0.930264	0.912257	1.14036	0.785868	0.68914
16.196	687.36	(2S,3R,4S,5R)-2-(((4S,5aS,7S,11aR,12aS)-4,7-dihydroxy-3-((2R,5S)-5-(2-hydroxypropan-2-yl)-2-methyltetrahydrofuran-2-yl)-2a,5a,8,8-tetramethylhexadecahydrocyclopenta[a]cyclopropa[e]phenanthren-9-yl)oxy)-4,5-dihydroxytetrahydro-2H-pyran-3-yl acetate	[M+H]+	1.40766	1.58174	1.58058	1.59183	-0.135577	1.30193	-0.0584281	0.05831	2.65307	2.9933	2.99091	3.01431	0.910306	2.46559	0.96031	1.04125	2.9129	1.34436	0.461521
15.216	689.4	Pleiokomenine B	[M+H]+	-0.268348	1.22098	-0.443224	0.164435	-0.0371983	-0.0619651	-0.479936	-0.100478	0.83027	2.33105	0.735489	1.12073	0.974546	0.957958	0.717009	0.932724	1.25438	0.895559	0.713943
12.206	689.4	Pleiokomenine B	[M+H]+	-0.599812	-0.0428863	-0.271426	-0.719735	1.13299	-0.24999	-0.583956	-0.132077	0.65984	0.970711	0.8285	0.607209	2.19313	0.840902	0.667132	0.912517	0.766565	1.15342	1.50466
14.598	692.28	NCGC00384622-01_C34H42O14_(1S,2S,4S,5R,6R,7S,9R,12R)-12-Acetoxy-6-(acetoxymethyl)-2-hydroxy-2,10,10-trimethyl-5-[(2-methylbutanoyl)oxy]-11-oxatricyclo[7.2.1.0~1,6~]dodecane-4,7-diyl di(3-furoate)	[M+H]+	-0.536843	1.02677	-0.179824	0.804393	-0.308309	0.162086	-0.253273	-0.303627	0.689278	2.03745	0.882811	1.74641	0.807588	1.1189	0.838991	0.810213	1.33899	0.893924	0.667611
7.632	692.28	NCGC00384622-01_C34H42O14_(1S,2S,4S,5R,6R,7S,9R,12R)-12-Acetoxy-6-(acetoxymethyl)-2-hydroxy-2,10,10-trimethyl-5-[(2-methylbutanoyl)oxy]-11-oxatricyclo[7.2.1.0~1,6~]dodecane-4,7-diyl di(3-furoate)	[M+K]+	-0.250465	-0.136281	-0.00386813	0.640845	0.150125	-0.861909	-0.292806	-0.550594	0.840625	0.909861	0.997322	1.55924	1.10967	0.550224	0.816313	0.682739	1.07676	0.789735	0.733435
15.904	692.52	[1-hexadecanoyloxy-3-phosphonooxypropan-2-yl]octadec-9-enoate	[M+H]+	-0.0948793	-0.283867	0.49382	0.676829	-0.237325	-0.0439639	-0.332356	-0.122496	0.936351	0.821386	1.40817	1.59862	0.848317	0.969986	0.794238	0.918597	1.19113	0.882784	0.741131
5.283	694.32	NCGC00380106-01_C31H48O16_alpha-D-Glucopyranoside, 4-O-acetyl-6-O-(2-methyl-1-oxobutyl)-1-O-(3-methyl-1-oxobutyl)-beta-D-fructofuranosyl 2-O-[(2E)-2-methyl-1-oxo-2-buten-1-yl]-, 6-acetate	[M+H]+	0.406998	0.499182	0.395455	-0.292093	-0.452679	0.252317	-0.920065	-0.530287	1.32592	1.41341	1.31536	0.816716	0.730685	1.19112	0.528485	0.692417	1.21785	0.785676	0.645133
15.488	696.36	S4:20(P3:18/F1:2)	[M+H-H2O]+	0.349352	-0.145631	0.0327032	0.72553	-0.543875	-0.270298	-0.0594575	-0.0424352	1.27399	0.903984	1.02293	1.65351	0.685926	0.829148	0.959625	0.971015	1.2136	0.861428	0.709811
4.448	696.48	4-((9S,10R,17S)-10-((E)-(decylimino)methyl)-3-(((2R,4S,5S,6R)-4,5-dihydroxy-6-methyltetrahydro-2H-pyran-2-yl)oxy)-5,14-dihydroxy-13-methylhexadecahydro-1H-cyclopenta[a]phenanthren-17-yl)furan-2(5H)-one	[M+ACN+H]+	0.793412	0.678652	0.798279	0.619974	0.658555	-0.0477054	-0.938157	0.708177	1.73317	1.60064	1.73903	1.53685	1.5785	0.967474	0.521899	1.63374	1.65242	1.1754	0.711322
11.782	697.32	methyl 3-(6-((6,7-dimethoxy-1-(3,4,5-trimethoxyphenyl)-3,4-dihydroisoquinolin-2(1H)-yl)methyl)-3-hydroxy-4-oxo-4H-pyran-2-yl)-3-(quinolin-4-yl)propanoate	[M+H]+	1.37295	1.19942	1.2696	0.0890486	-0.153847	-1.14829	0.00335184	1.19159	2.58999	2.29647	2.41094	1.06367	0.89885	0.451161	1.00233	2.28404	2.09027	1.15909	0.554519
4.624	697.32	10S,13R)-5,14-dihydroxy-3-(((2R,4S,5S,6R)-4-hydroxy-6-methyl-5-(((2S,3R,4S,5S,6R)-3,4,5-trihydroxy-6-(hydroxymethyl)tetrahydro-2H-pyran-2-yl)oxy)tetrahydro-2H-pyran-2-yl)oxy)-13-methyl-17-(5-oxo-2,5-dihydrofuran-3-yl)hexadecahydro-1H-cyclopenta[a]phenanthrene-10-carbaldehyde10S,13R)-5,14-dihydroxy-3-(((2R,4S,5S,6R)-4-hydroxy-6-methyl-5-(((2S,3R,4S,5S,6R)-3,4,5-trihydroxy-6-(hydroxymethyl)tetrahyd…	[M+H]+	-0.0994261	-1.21797	-0.650405	-0.000787364	-0.557555	0.323044	0.0312798	-0.0431871	0.933404	0.429888	0.637101	0.999454	0.679452	1.25097	1.02192	0.970509	0.749962	0.980712	1.30768
12.832	699.36	4-((3S,10R,13R,14S,17R)-3-(((2R,3R,4S,5R,6R)-3,4-dihydroxy-6-methyl-5-(((2S,3R,4S,5S,6R)-3,4,5-trihydroxy-6-(hydroxymethyl)tetrahydro-2H-pyran-2-yl)oxy)tetrahydro-2H-pyran-2-yl)oxy)-14-hydroxy-10-(hydroxymethyl)-13-methylhexadecahydro-1H-cyclopenta[a]phenanthren-17-yl)furan-2(5H)-one	[M+H]+	1.60411	1.51575	1.74422	0.151811	0.215528	-0.228027	-0.118956	-0.423308	3.04008	2.85947	3.35015	1.11096	1.16113	0.853801	0.920854	0.745713	2.59016	0.920374	0.355334
9.971	699.48	NCGC00380322-01!2-[3,21-dihydroxy-20-[3,4,5-trihydroxy-6-(hydroxymethyl)oxan-2-yl]oxydocosan-2-yl]oxy-6-(hydroxymethyl)oxane-3,4,5-triol	[M+H]+	-0.11202	-0.19878	-0.730983	-0.324857	-0.0416324	1.23151	-0.216952	-0.400657	0.925291	0.871287	0.602493	0.798378	0.971555	2.34812	0.860381	0.757513	0.799362	1.23439	1.54422
3.471	699.96	2-[4-[(3S,3aR,6S,6aR)-6-[3-methoxy-4-[3,4,5-trihydroxy-6-(hydroxymethyl)oxan-2-yl]oxyphenyl]-1,3,3a,4,6,6a-hexahydrofuro[3,4-c]furan-3-yl]-2-methoxyphenoxy]-6-(hydroxymethyl)oxane-3,4,5-triol	[M+H-H2O]+	0.0302132	-0.749473	-0.0296803	-0.430046	0.310091	-0.436591	0.504269	0.191303	1.02116	0.594821	0.979637	0.742238	1.23979	0.738879	1.4184	1.14179	0.834465	1.13472	1.35981
8.799	700.2	[(2R,3S,4S,5R,6S)-3,4-dihydroxy-6-[3,7,8-trihydroxy-2-(4-hydroxy-3-methoxyphenyl)-4-oxochromen-5-yl]oxy-5-[(2S,3R,4R,5R,6S)-3,4,5-trihydroxy-6-methyloxan-2-yl]oxyoxan-2-yl]methyl acetate	[M+H]+	0.936631	-0.496723	1.28026	0.105022	0.31008	0.224888	-0.423213	-0.273702	1.91405	0.708715	2.42882	1.07551	1.23978	1.16869	0.745762	0.827194	1.53177	0.995355	0.649805
3.97	700.44	Fcoxanthin acetate	[M+H]+	0.966657	-0.734579	-0.303611	-1.29236	0.843149	0.777872	0.915409	0.690849	1.95431	0.600993	0.810222	0.408284	1.79396	1.7146	1.8861	1.61423	0.943452	1.75222	1.85725
12.529	701.28	(S)-4-((7-acetamido-1,2,3-trimethoxy-9-oxo-5,6,7,9-tetrahydrobenzo[a]heptalen-10-yl)amino)-N-(3-(1,1-dioxido-1,2-thiazinan-2-yl)phenyl)butanamide	[M+Na]+	1.42345	1.55063	1.38081	-0.0275724	1.09539	0.12063	-0.2229	1.20211	2.68226	2.92944	2.60415	0.98107	2.13671	1.08721	0.856841	2.30075	2.29923	1.59538	0.693876
16.007	701.28	(S)-4-((7-acetamido-1,2,3-trimethoxy-9-oxo-5,6,7,9-tetrahydrobenzo[a]heptalen-10-yl)amino)-N-(3-(1,1-dioxido-1,2-thiazinan-2-yl)phenyl)butanamide	[M+Na]+	1.13032	0.294719	1.31284	1.71534	0.550148	0.818159	0.655855	0.86875	2.18907	1.22665	2.4843	3.28374	1.46424	1.76315	1.57555	1.82608	2.29594	1.65725	0.72182
8.865	701.4	Cimiracemoside D	[M+H]+	-0.176488	0.166871	-0.189071	0.0252779	-0.038289	-0.561955	-0.840276	-0.869231	0.884854	1.12262	0.877171	1.01768	0.973809	0.677384	0.558537	0.547439	0.97558	0.689292	0.706546
13.561	702.24	NCGC00384623-01_C34H36O15_(1S,2S,4S,5R,6R,7S,9R,12R)-12-Acetoxy-6-(acetoxymethyl)-2-hydroxy-2,10,10-trimethyl-11-oxatricyclo[7.2.1.0~1,6~]dodecane-4,5,7-triyl tri(3-furoate)	[M+H]+	1.27633	2.00422	0.748077	0.854418	0.853643	0.50475	1.15597	0.726604	2.42222	4.01172	1.67955	1.80803	1.80706	1.41888	2.22833	1.65474	2.48038	1.77725	0.716524
9.568	703.32	(R)-2-((R)-2-(((R)-2-(3-(4-fluorophenyl)-7-hydroxy-4-oxo-4H-chromene-2-carboxamido)-3-phenylpropyl)amino)-4-methylpentanamido)-5-guanidinopentanoic acid	[M+H]+	0.0107443	-1.07988	-1.223	-0.627855	0.587744	-0.10009	1.62879	0.0836316	1.00748	0.473067	0.428392	0.647138	1.50289	0.932975	3.09253	1.05968	0.639018	1.64702	2.57742
3.037	703.32	(R)-2-((R)-2-(((R)-2-(3-(4-fluorophenyl)-7-hydroxy-4-oxo-4H-chromene-2-carboxamido)-3-phenylpropyl)amino)-4-methylpentanamido)-5-guanidinopentanoic acid	[M+H]+	-0.415273	-0.666588	-0.941257	-1.41854	-0.271886	-0.179017	-0.0733042	-0.248205	0.749878	0.629995	0.520779	0.37409	0.828236	0.883305	0.950459	0.841943	0.568686	0.875986	1.54037
5.745	704.28	(S)-2-(((S)-7-acetamido-1,2,3-trimethoxy-9-oxo-5,6,7,9-tetrahydrobenzo[a]heptalen-10-yl)amino)-N-(2-(3-hydroxy-2-oxoquinoxalin-1(2H)-yl)ethyl)-4-(methylthio)butanamide	[M+H]+	-0.0827077	-0.423565	-0.119523	0.948979	0.705628	0.87489	1.07146	1.01284	0.944284	0.74558	0.920492	1.93051	1.63085	1.83387	2.10155	2.01789	1.13522	1.89604	1.6702
11.093	704.52	Flavuxanthin	[M+H]+	0.367034	-0.144336	1.27286	-0.464935	1.12702	-1.2319	-1.22701	-0.467177	1.2897	0.904795	2.4164	0.724504	2.18407	0.425756	0.427203	0.723379	1.33385	0.940102	0.704804
8.938	704.52	Flavuxanthin	[M+CH3OH+H]+	-0.425683	-0.0931364	-0.146964	-0.501304	-0.182699	-0.85625	-1.15206	-1.1756	0.744486	0.937482	0.903149	0.706468	0.881053	0.552386	0.449982	0.442699	0.822897	0.58153	0.706687
18.485	705	Pesticide5_Cyazofamid_C13H13ClN4O2S_4-Chloro-1-(dimethylaminosulfonyl)-5-(p-tolyl)imidazole-2-carbonitrile	[M+2H]2+	-0.500394	0.0637942	-0.132478	0.657274	0.557645	1.21222	0.268144	0.419954	0.706914	1.04521	0.912263	1.5771	1.47186	2.31693	1.20426	1.33789	1.06037	1.58273	1.49262
19.905	705.36	4-((10S,13R)-3-(((2R,3R,4R,6R)-3,4-dihydroxy-6-methyl-5-(((3R,4S,5S,6R)-3,4,5-trihydroxy-6-(hydroxymethyl)tetrahydro-2H-pyran-2-yl)oxy)tetrahydro-2H-pyran-2-yl)oxy)-14-hydroxy-10,13-dimethylhexadecahydro-1H-cyclopenta[a]phenanthren-17-yl)furan-2(5H)-one	[M+Na]+	1.37841	1.36222	1.29364	1.34125	-0.171683	0.878206	0.529998	0.753417	2.59982	2.5708	2.45146	2.5337	0.887806	1.83809	1.44393	1.68578	2.53895	1.4639	0.576578
12.52	708.12	4-chloro-3-(5-(7-chloro-6'-hydroxy-4,6-dimethoxy-1',3',8'-trimethyl-2',3,4'-trioxo-2',3',4',5',8',9'-hexahydro-1'H,3H-spiro[benzofuran-2,7'-pyrimido[4,5-b]quinolin]-5'-yl)furan-2-yl)benzoic acid	[M+H]+	1.41481	-0.042012	1.50283	0.287241	0.0866443	0.0670255	-0.0577015	-0.344625	2.66625	0.971299	2.83399	1.2203	1.0619	1.04755	0.960794	0.787512	1.92296	0.96444	0.501539
4.866	708.24	Man3GlcNAc	[M+K]+	-0.0872071	1.40152	0.973127	0.731349	0.520962	-0.486575	0.522025	0.83182	0.941343	2.6418	1.96309	1.66019	1.43491	0.713717	1.43597	1.77993	1.80161	1.34113	0.744409
6.373	708.48	NCGC00380734-01_C39H65NO10_2-{6-[5-Hydroxy-3-(2-hydroxy-2-propanyl)-6a,9b-dimethyldodecahydrocyclopenta[f]chromen-7-yl]-4a-methyl-3,4,4a,7,8,8a-hexahydro-2H-chromen-2-yl}-2-propanyl 2-acetamido-2-deoxy-6-O-methylhexopyranoside	[M+H]+	0.584921	-0.594343	-0.257536	0.51084	0.660241	0.54409	0.657654	0.312245	1.49996	0.662346	0.836516	1.42488	1.58035	1.4581	1.57751	1.24164	1.10592	1.4644	1.32414
18.295	709.32	ACETYL ISOGAMBOGIC ACID	[M+H]+	1.15083	0.107809	-0.341844	1.0581	-0.0211032	-0.379406	-0.102814	-0.527321	2.22041	1.07759	0.789032	2.08219	0.985479	0.768754	0.931215	0.693842	1.54231	0.844822	0.547766
11.317	710.4	Germbudine	[M+H]+	-0.0837506	1.00813	0.261002	-0.565496	-0.165931	-0.364607	-0.181723	0.0112794	0.943601	2.0113	1.19831	0.675723	0.891353	0.776681	0.881649	1.00785	1.20723	0.889383	0.736712
4.906	711.36	(10S,13R)-5,14-dihydroxy-3-(((2R,4S,6R)-4-methoxy-6-methyl-5-(((3R,4S,5S,6R)-3,4,5-trihydroxy-6-(hydroxymethyl)tetrahydro-2H-pyran-2-yl)oxy)tetrahydro-2H-pyran-2-yl)oxy)-13-methyl-17-(5-oxo-2,5-dihydrofuran-3-yl)hexadecahydro-1H-cyclopenta[a]phenanthrene-10-carbaldehyde	[M+ACN+H]+	-0.294821	-0.177517	-0.762777	0.505382	-0.553484	-0.218178	-1.16775	-0.49157	0.815173	0.884224	0.589361	1.4195	0.681373	0.859651	0.445115	0.711251	0.927064	0.674347	0.727401
13.777	713.28	N-(1,2,3-trimethoxy-10-((1-(4-(4-methoxyphenyl)piperazin-1-yl)-4-(methylthio)-1-oxobutan-2-yl)amino)-9-oxo-5,6,7,9-tetrahydrobenzo[a]heptalen-7-yl)acetamide	[M+2H]2+	-0.238925	-0.0175702	0.588058	-0.390796	-0.0308143	0.892017	0.475823	1.18849	0.847377	0.987895	1.50322	0.762708	0.978868	1.85577	1.39071	2.27915	1.0253	1.62612	1.586
3.987	714.24	Haploside C	[M+H-H2O]+	1.07695	1.06718	1.00343	1.09345	-0.0496026	-1.1432	-0.421432	1.0212	2.10957	2.09534	2.00476	2.13384	0.966202	0.452755	0.746683	2.0296	2.08588	1.04881	0.502815
3.999	714.48	2,3-dihydromicrocolin C	[M+CH3OH+H]+	0.881117	0.74396	-0.238424	0.885764	0.835373	0.800969	-0.65152	-1.19792	1.8418	1.67477	0.847671	1.84774	1.78432	1.74227	0.636609	0.435902	1.553	1.14978	0.74036
9.386	716.4	(4E)-4-[3-[4,5-dihydroxy-6-(hydroxymethyl)-3-[3,4,5-trihydroxy-6-(hydroxymethyl)oxan-2-yl]oxyoxan-2-yl]oxy-14-hydroxy-10,13-dimethyl-2,3,4,5,6,7,8,9,11,12,15,16-dodecahydro-1H-cyclopenta[a]phenanthren-17-ylidene]oxolan-2-one	[M+H]+	-0.180909	0.302701	-0.536313	-0.0664953	-0.141324	1.45743	-0.0124133	-0.390331	0.882147	1.23345	0.689531	0.954955	0.906687	2.7462	0.991433	0.762954	0.940021	1.35182	1.43807
11.727	718.32	NCGC00347686-02!N-[3-[5,8-bis[3-[acetyl(hydroxy)amino]propyl]-14-(hydroxymethyl)-3,6,9,12,15,18-hexaoxo-1,4,7,10,13,16-hexazacyclooctadec-2-yl]propyl]-N-hydroxyacetamide	[M+H]+	-0.610971	-0.15687	-0.632224	-0.0476439	-0.320831	-0.446826	-0.363196	0.88686	0.654756	0.896969	0.645181	0.967515	0.800609	0.733655	0.77744	1.84915	0.791105	1.04021	1.31489
16.993	719.4	Vobtusine	[M+H]+	1.12678	1.19565	1.00944	-0.0838735	-0.0921947	-0.667323	-0.113713	-0.551257	2.1837	2.29049	2.01312	0.943521	0.938095	0.629674	0.924206	0.682425	1.85771	0.7936	0.427193
13.268	720	C60	[M+H]+	-0.214725	-0.42709	0.0806116	-0.226815	-1.32479	-0.248248	-0.914136	-1.05903	0.86171	0.743761	1.05747	0.854519	0.399208	0.841918	0.530662	0.479955	0.879364	0.562936	0.640162
8.33	721.2	Chelidimerine	[M+H]+	-0.196089	-0.348763	-0.187444	-0.197001	0.231906	-0.131682	-0.08873	1.47971	0.872914	0.785257	0.87816	0.872362	1.17439	0.912767	0.94035	2.78894	0.852173	1.45411	1.70635
12.468	721.44	(2S,3R)-2-(((S)-7-acetamido-1,2,3-trimethoxy-9-oxo-5,6,7,9-tetrahydrobenzo[a]heptalen-10-yl)amino)-N-(3-methoxypropyl)-3-methyl-N-(((1S,9aR)-octahydro-1H-quinolizin-1-yl)methyl)pentanamide	[M+H]+	-0.414732	-0.525282	-0.837395	-0.375606	1.34389	1.40753	-0.920632	-0.0602749	0.750159	0.694823	0.559653	0.770782	2.53835	2.65282	0.528278	0.959081	0.693854	1.66963	2.40632
11.112	721.44	2-((10R,11S,13S,17R)-11,17-dihydroxy-10,13-dimethyl-3-oxo-2,3,6,7,8,9,10,11,12,13,14,15,16,17-tetradecahydro-1H-cyclopenta[a]phenanthren-17-yl)-2-oxoethyl 4-((2-(4-(4-methoxyphenyl)-1,2,5-trimethylpiperidin-4-yl)ethyl)amino)-4-oxobutanoate	[M+H]+	-0.460308	-0.967171	-0.0950506	-0.859061	-0.0784351	0.169407	-0.847113	1.71257	0.726831	0.511508	0.936239	0.551311	0.947084	1.1246	0.555896	3.27745	0.681472	1.47626	2.16627
10.174	722.28	(3R,4R,6S,6aS,8R,9R,10S,11S,11aR,12R,13R)-11a-acetoxy-4-(2-chloroacetoxy)-1-ethyl-9,11-dihydroxy-6,10,13-trimethoxy-3-(methoxymethyl)tetradecahydro-1H-3,6a,12-(epiethane[1,1,2]triyl)-7,9-methanonaphtho[2,3-b]azocin-8-yl benzoate	[M+NH4]+	-0.207749	-0.448325	-0.372975	-0.229095	-1.17283	0.061507	1.32909	-0.54143	0.865887	0.732893	0.772189	0.85317	0.44355	1.04356	2.51244	0.687089	0.806035	1.17166	1.45361
12.86	722.4	Fumonisin B1	[M+H]+	-0.449281	0.109468	-1.41636	-0.506628	-0.533299	-0.569718	0.731881	-0.418773	0.732408	1.07883	0.374657	0.703866	0.690973	0.673748	1.6608	0.748061	0.72244	0.943396	1.30585
6.988	722.4	Fumonisin B1	[M+H]+	0.0083169	-0.619565	-0.590908	-1.00592	0.741946	-0.479857	-0.25822	-0.50988	1.00578	0.650867	0.663925	0.497954	1.67243	0.717049	0.836119	0.702281	0.704632	0.98197	1.39359
0.819	722.4	Fumonisin B1	[M+H]+	-0.399579	0.384813	-0.751796	-1.01581	0.519058	-0.39246	0.0975226	-0.210219	0.758079	1.30569	0.593864	0.494551	1.43302	0.76183	1.06993	0.864406	0.788046	1.0323	1.30995
8.732	723.36	(7S,9E,11S,12S,13S,14S,15S,16R,17S,18S,19E,21Z)-2,13,15,17-tetrahydroxy-11-methoxy-3,7,12,14,16,18,22-heptamethyl-26-(pyrrolidin-1-yl)-8,30-dioxa-24-azatetracyclo[23.3.1.1^{4,7}.0^{5,28}]triaconta-1,3,5(28),9,19,21,25-heptaene-6,23,27,29-tetrone	[M+H]+	-0.309497	-0.353041	-0.329256	-0.0153715	-0.0949375	0.0218955	-0.347298	1.51376	0.806923	0.782932	0.795947	0.989402	0.936313	1.01529	0.786055	2.85553	0.843801	1.3983	1.65714
18.919	723.48	NCGC00381058-01![3-hydroxy-1-[3-hydroxy-1-oxo-1-(2,3,4,5,6-pentahydroxyhexoxy)decan-5-yl]oxy-1-oxodecan-5-yl] 3,5-dihydroxydecanoate	[M+Na]+	1.10861	0.154538	-0.187623	-0.301663	0.441559	0.750436	0.297946	1.33456	2.15637	1.11307	0.878051	0.811317	1.35807	1.6823	1.22939	2.52199	1.2397	1.69794	1.36964
14.693	724.44	NCGC00384498-01_C38H58O12_(1beta,3beta,9xi,14xi)-3-Hydroxyspirosta-5,25(27)-dien-1-yl 2-O-(6-deoxy-alpha-L-mannopyranosyl)-alpha-L-arabinopyranoside	[M+2H]2+	1.84388	-0.893092	0.0655046	1.76112	1.85913	1.84802	-0.193377	1.81711	3.58974	0.538459	1.04645	3.3896	3.62789	3.60005	0.874556	3.52375	2.14106	2.90656	1.35753
6.943	725.16	NCGC00385628-01![(2S,3S,4S,5R,6S)-6-[5,7-dihydroxy-2-(4-hydroxyphenyl)-4-oxochromen-3-yl]oxy-5-hydroxy-4-[(E)-3-(4-hydroxyphenyl)prop-2-enoyl]oxy-2-methyloxan-3-yl] (E)-3-(4-hydroxyphenyl)prop-2-enoate	[M+2H]2+	-0.279964	-0.205107	-0.748996	0.00903631	-0.459157	-0.272782	-0.0444449	1.60735	0.823611	0.867474	0.595018	1.00628	0.727411	0.827722	0.969663	3.04691	0.823097	1.39293	1.6923
5.906	725.4	(3R,4R,5R,6R)-2-(((2R,3S,4S,5R)-2-(((2'R,4R,4'S,5'R,6R,6aR,8aS,9S)-4,4'-dihydroxy-5',6a,8a,9-tetramethyl-1,3,3',4,4',5,5',6,6a,6b,6',7,8,8a,8b,9,11a,12,12a,12b-icosahydrospiro[naphtho[2',1':4,5]indeno[2,1-b]furan-10,2'-pyran]-6-yl)oxy)-4,5-dihydroxytetrahydro-2H-pyran-3-yl)oxy)-6-methyltetrahydro-2H-pyran-3,4,5-triol	[M+H]+	0.108295	1.45115	-0.193058	-0.134943	-0.142271	-0.361201	-1.12999	-0.409077	1.07795	2.73425	0.87475	0.910706	0.906092	0.778516	0.456918	0.753105	1.39942	0.723658	0.517114
16.873	727.32	Piperazimycin A	[M+2H]2+	-0.337859	1.14724	-0.266836	1.41906	0.0998723	-0.636156	-0.145899	-0.373013	0.791215	2.2149	0.83114	2.67412	1.07168	0.643425	0.903816	0.772168	1.62784	0.847772	0.520795
13.28	727.32	Piperazimycin A	[M+2H]2+	-0.323657	-0.264729	-0.479537	-0.372778	0.00931245	-0.321788	0.162096	1.46602	0.799042	0.832355	0.717208	0.772294	1.00648	0.800078	1.11891	2.76258	0.780225	1.42201	1.82257
5.84	728.28	NCGC00347764-02![4-[(2S,3R,4S,5S,6R)-3,4,5-trihydroxy-6-(hydroxymethyl)oxan-2-yl]oxyphenyl]methyl 2-[(E)-3-(4-hydroxyphenyl)prop-2-enoyl]oxy-3-methyl-3-[(2S,3R,4S,5S,6R)-3,4,5-trihydroxy-6-(hydroxymethyl)oxan-2-yl]oxybutanoate	[M+NH4]+	-0.905441	-0.514284	-0.461341	0.742601	0.960728	0.720212	-0.682535	1.39238	0.53387	0.70014	0.726311	1.67319	1.94629	1.64742	0.623069	2.62511	0.908377	1.71047	1.883
6.314	728.28	NCGC00347764-02![4-[(2S,3R,4S,5S,6R)-3,4,5-trihydroxy-6-(hydroxymethyl)oxan-2-yl]oxyphenyl]methyl 2-[(E)-3-(4-hydroxyphenyl)prop-2-enoyl]oxy-3-methyl-3-[(2S,3R,4S,5S,6R)-3,4,5-trihydroxy-6-(hydroxymethyl)oxan-2-yl]oxybutanoate	[M+H]+	-0.905441	-0.613574	1.03227	-0.308175	0.381855	1.02319	1.3314	0.954971	0.53387	0.653576	2.04525	0.807663	1.30302	2.03241	2.51647	1.93854	1.01009	1.94761	1.92816
16.074	728.4	(2S)-2-[2-[(5R,6R,7S,9S,16R,18S,19S)-19-amino-6-[(3S)-3,4-dicarboxybutanoyl]oxy-16,18-dihydroxy-5,9-dimethylicosan-7-yl]oxy-2-oxoethyl]butanedioic acid	[M+K]+	-0.21491	-0.253564	0.0814825	0.402071	-0.171321	1.11423	0.537392	1.33619	0.8616	0.838822	1.0581	1.3214	0.888029	2.16479	1.45135	2.52484	1.01998	1.75725	1.72282
3.379	728.4	(2S)-2-[2-[(5R,6R,7S,9S,16R,18S,19S)-19-amino-6-[(3S)-3,4-dicarboxybutanoyl]oxy-16,18-dihydroxy-5,9-dimethylicosan-7-yl]oxy-2-oxoethyl]butanedioic acid	[M+NH4]+	0.604074	0.834405	-0.0599745	0.410441	0.910705	-1.14233	-0.106285	-1.26252	1.52	1.78312	0.959281	1.32909	1.87996	0.453028	0.928977	0.416815	1.39787	0.919696	0.657925
12.99	728.52	Scopularide F	[M+H]+	-0.34205	-0.289429	0.517413	0.543624	-0.766847	-0.323651	-0.00969724	-0.800226	0.788919	0.818226	1.43139	1.45763	0.587701	0.799045	0.993301	0.574259	1.12404	0.738577	0.657073
11.062	728.52	Scopularide F	[M+H]+	-0.425195	-0.50145	-0.463633	-0.974894	0.0157121	0.279148	0.48038	-0.560065	0.744738	0.706397	0.725158	0.508777	1.01095	1.21348	1.39511	0.678272	0.671267	1.07445	1.60063
3.529	729.36	2-((7-acetamido-1,2,3-trimethoxy-9-oxo-5,6,7,9-tetrahydrobenzo[a]heptalen-10-yl)amino)-N-(3-(3,4-dimethoxyphenethyl)-1H-1,2,4-triazol-5-yl)-3-methylpentanamide	[M+K]+	-0.532619	-1.2979	-0.444359	-0.959641	0.249807	-0.279063	-0.0391027	-0.145095	0.691299	0.406717	0.734911	0.514185	1.18905	0.824126	0.97326	0.90432	0.586778	0.972689	1.65768
3.119	730.08	4-chloro-3-(5-(7-chloro-6'-hydroxy-4,6-dimethoxy-1',3',8'-trimethyl-2',3,4'-trioxo-2',3',4',5',8',9'-hexahydro-1'H,3H-spiro[benzofuran-2,7'-pyrimido[4,5-b]quinolin]-5'-yl)furan-2-yl)benzoic acid	[M+H]+	0.70382	-0.104538	-0.281266	-0.368694	0.874417	0.773167	1.00524	0.89001	1.62881	0.930102	0.822869	0.774483	1.83327	1.70902	2.00728	1.85319	1.03907	1.85069	1.78111
5.572	730.32	(2S)-2-(((S)-7-acetamido-1,2,3-trimethoxy-9-oxo-5,6,7,9-tetrahydrobenzo[a]heptalen-10-yl)amino)-N-(1-(3,4-dimethoxyphenyl)-2-methylpropyl)-4-(methylthio)butanamide	[M+H]+	0.774806	-0.291065	-0.394827	-0.675986	-0.163276	-0.705864	0.314972	1.3396	1.71096	0.817299	0.760581	0.625904	0.892995	0.613075	1.24399	2.53082	0.978686	1.32022	1.34897
13.85	730.32	(2S)-2-(((S)-7-acetamido-1,2,3-trimethoxy-9-oxo-5,6,7,9-tetrahydrobenzo[a]heptalen-10-yl)amino)-N-(1-(3,4-dimethoxyphenyl)-2-methylpropyl)-4-(methylthio)butanamide	[M+H]+	-0.259474	0.0884472	0.131642	0.755507	-0.363694	-0.412123	-0.458909	0.227776	0.835393	1.06323	1.09554	1.68822	0.777172	0.751517	0.727536	1.17103	1.1706	0.856813	0.731946
21.517	730.44	NCGC00380734-01_C39H65NO10_2-{6-[5-Hydroxy-3-(2-hydroxy-2-propanyl)-6a,9b-dimethyldodecahydrocyclopenta[f]chromen-7-yl]-4a-methyl-3,4,4a,7,8,8a-hexahydro-2H-chromen-2-yl}-2-propanyl 2-acetamido-2-deoxy-6-O-methylhexopyranoside	[M+H]+	1.23489	0.958615	0.830447	0.82746	1.34587	1.29394	1.63529	1.15701	2.35363	1.94344	1.77824	1.77456	2.54183	2.45197	3.1065	2.22994	1.96247	2.58256	1.31598
14.553	730.44	NCGC00380734-01_C39H65NO10_2-{6-[5-Hydroxy-3-(2-hydroxy-2-propanyl)-6a,9b-dimethyldodecahydrocyclopenta[f]chromen-7-yl]-4a-methyl-3,4,4a,7,8,8a-hexahydro-2H-chromen-2-yl}-2-propanyl 2-acetamido-2-deoxy-6-O-methylhexopyranoside	[M+H]+	-0.593647	-0.546132	-0.543774	-0.618101	-0.104947	-0.296151	0.307054	0.105297	0.662665	0.684854	0.685974	0.651528	0.929839	0.814422	1.23718	1.07572	0.671255	1.01429	1.51103
8.704	731.16	Sanggenone D	[M+Na]+	0.110681	-0.470981	-0.26497	-0.186805	-0.191078	1.60969	1.63494	-0.903661	1.07974	0.721474	0.832216	0.87855	0.875951	3.05186	3.10575	0.534529	0.877994	1.89202	2.15494
8.003	731.28	Sanggenone D	[M+K]+	-0.0616227	0.0370547	-0.0545991	0.0591318	-0.452155	-0.309118	-0.681828	-0.890456	0.958186	1.02602	0.962862	1.04184	0.73095	0.807135	0.623375	0.539444	0.997226	0.675226	0.677104
12.931	732.48	Pesticide7_Spinosad (Spinosyn A)_C41H65NO10_1H-as-Indaceno[3,2-d]oxacyclododecin-7,15-dione, 2-[(6-deoxy-2,3,4-tri-O-methyl-alpha-L-mannopyranosyl)oxy]-13-[[(2R,5S,6R)-5-(dimethylamino)tetrahydro-6-methyl-2H-pyran-2-yl]oxy]-9-ethyl-2,3,3a,5a,5b,6,9,10,11,12,13,14,16a,16b-tetradecahydro-14-methyl-, (2R,3aS,5aR,5bS,9S,14R,16aS,16bR)-	[M+K]+	-0.244396	-1.02121	1.18221	0.830083	-0.565653	-0.19812	-0.175873	-0.295107	0.844169	0.492703	2.26925	1.77779	0.67565	0.871686	0.885232	0.815012	1.34598	0.811895	0.603201
7.909	733.32	NCGC00347713-02_C36H44N8O9_Cyclo(glycyltryptophylprolylglycylvalylglycyl-beta-hydroxytyrosyl)	[M+2H]2+	-0.359429	-0.374114	-0.94375	-0.230087	-0.679455	-0.668833	-0.0374493	1.22774	0.779473	0.771579	0.51988	0.852583	0.624401	0.629015	0.974376	2.342	0.730879	1.14245	1.56312
4.566	733.32	NCGC00347713-02_C36H44N8O9_Cyclo(glycyltryptophylprolylglycylvalylglycyl-beta-hydroxytyrosyl)	[M+Na]+	0.0275333	-0.12514	0.0713221	-0.164924	-0.567385	-0.59194	-0.540101	-0.89084	1.01927	0.916915	1.05068	0.891975	0.674839	0.66345	0.687723	0.5393	0.969709	0.641328	0.661361
17.995	733.44	[17-(2,6-dihydroxy-6-methyl-3-oxoheptan-2-yl)-3-hydroxy-4,4,9,13,14-pentamethyl-2-[3,4,5-trihydroxy-6-(hydroxymethyl)oxan-2-yl]oxy-2,3,7,8,10,11,12,15,16,17-decahydro-1H-cyclopenta[a]phenanthren-16-yl] acetate	[M+H]+	1.11083	-0.196859	0.915277	-0.337727	-0.0348157	-0.526161	-0.134486	-0.617356	2.15969	0.872448	1.88593	0.791287	0.976156	0.6944	0.910994	0.651865	1.42734	0.808354	0.566336
6.886	734.52	Erythromycin	[M+ACN+H]+	-0.108627	-0.310254	0.232794	-0.970961	-0.452576	-0.70913	-1.11833	-0.715292	0.92747	0.8065	1.17511	0.510166	0.730737	0.611689	0.460625	0.609082	0.854811	0.603033	0.705458
9.018	735.36	(2S,3S,4R,5R,6S)-2-(((6aR,7aS,10R,14aS)-12-hydroxy-3,3,9a,10,14a-pentamethyl-4-(((2S,3R,4S,5R)-3,4,5-trihydroxytetrahydro-2H-pyran-2-yl)oxy)octadecahydro-1H-cyclopropa[1',8a']naphtho[2',1':4,5]indeno[2,1-b]pyran-1-yl)oxy)-6-(hydroxymethyl)tetrahydro-2H-pyran-3,4,5-triol	[M+2H]2+	-0.7272	-0.11401	-0.737537	0.0435974	-0.0433522	-0.182106	1.43207	1.59175	0.604075	0.924016	0.599763	1.03068	0.970398	0.881415	2.69833	3.01415	0.789634	1.89107	2.39487
11.68	736.2	methyl 3-(6-((6,7-dimethoxy-1-(3,4,5-trimethoxyphenyl)-3,4-dihydroisoquinolin-2(1H)-yl)methyl)-3-hydroxy-4-oxo-4H-pyran-2-yl)-3-(4-oxo-4H-chromen-3-yl)propanoate	[M+2H]2+	-0.433363	-0.409101	-0.560973	-0.0828192	-0.125452	0.41047	1.29969	1.25334	0.740534	0.753093	0.677845	0.944211	0.916717	1.32912	2.46177	2.38392	0.77892	1.77288	2.27608
12.56	736.2	NCGC00380524-01!(2R)-2-[(E)-3-[3-[(1R)-1-carboxy-2-(3,4-dihydroxyphenyl)ethoxy]carbonyl-2-(3,4-dihydroxyphenyl)-7-hydroxy-2,3-dihydro-1-benzofuran-4-yl]prop-2-enoyl]oxy-3-(3,4-dihydroxyphenyl)propanoic acid	[M+H]+	-0.463324	-0.409101	-1.31415	0.890518	1.27509	-0.110409	-0.281485	-0.0436389	0.725313	0.753093	0.402162	1.85384	2.42014	0.926325	0.822744	0.970205	0.933602	1.28485	1.37623
14.066	737.4	Ornibactin C8	[M+H]+	0.0452495	-0.775206	-0.805713	0.758193	-0.44072	-0.768046	-0.920632	-0.122002	1.03186	0.584305	0.572079	1.69137	0.736767	0.587212	0.528278	0.918912	0.969904	0.692792	0.714289
6.275	738	Phenalinolactone A	[M+2H]2+	-0.430166	0.109683	-0.476887	-0.829539	0.142416	-0.406199	1.33539	-0.12039	0.742176	1.07899	0.718526	0.562709	1.10375	0.754609	2.52344	0.919939	0.775601	1.32544	1.70892
8.043	739.08	Theaflavin Monogallates	[M+H]+	-0.29054	-0.508742	0.635607	-0.0601769	-0.442446	-0.0602081	-0.675111	-0.569155	0.817596	0.702835	1.55359	0.959146	0.735886	0.959126	0.626284	0.674012	1.00829	0.748827	0.742668
17	739.2	N-((S)-10-(((S)-1-(6-bromo-3,4-dihydro-1H-pyrido[4,3-b]indol-2(5H)-yl)-3-methyl-1-oxobutan-2-yl)amino)-1,2,3-trimethoxy-9-oxo-5,6,7,9-tetrahydrobenzo[a]heptalen-7-yl)acetamide	[M+Na]+	1.46404	-0.0557906	1.37308	1.04227	1.38906	0.445601	-0.144213	-0.127244	2.7588	0.962067	2.59024	2.05947	2.61907	1.36188	0.904873	0.915579	2.09264	1.45035	0.693072
16.608	739.32	NCGC00384484-01_C36H44N8O8_Cyclo(glycyltryptophylprolylglycylvalylglycyltyrosyl)	[M+H]+	0.383821	-0.0655906	-0.0451727	0.18975	-0.835787	-0.198594	-0.320802	-0.21206	1.30479	0.955554	0.969174	1.14057	0.560277	0.8714	0.800624	0.863304	1.09252	0.773901	0.708362
10.058	740.4	(2S,3R)-2-(((S)-7-acetamido-1,2,3-trimethoxy-9-oxo-5,6,7,9-tetrahydrobenzo[a]heptalen-10-yl)amino)-3-methyl-N-(1-methyl-2-((4-methylpiperazin-1-yl)methyl)-1H-benzo[d]imidazol-5-yl)pentanamide	[M+H]+	-0.421085	-0.890317	-1.24344	-0.771141	0.158106	-0.234785	-0.700282	-0.867785	0.746863	0.539495	0.422365	0.585954	1.11582	0.849812	0.615452	0.547988	0.573669	0.782268	1.36362
10.859	741.36	[(E,6R)-6-hydroxy-6-[(8S,9R,10R,13R,14S,17R)-16-hydroxy-4,4,9,13,14-pentamethyl-3,11-dioxo-2-[(2S,3R,4S,5S,6R)-3,4,5-trihydroxy-6-(hydroxymethyl)oxan-2-yl]oxy-8,10,12,15,16,17-hexahydro-7H-cyclopenta[a]phenanthren-17-yl]-2-methyl-5-oxohept-3-en-2-yl] acetate	[M+2H]2+	0.94767	-0.900135	-0.973839	-0.301153	1.04952	0.936359	0.961248	-0.461665	1.92876	0.535836	0.509149	0.811603	2.06984	1.91369	1.94699	0.726148	0.946336	1.66417	1.75854
13.003	741.48	NCGC00381058-01![3-hydroxy-1-[3-hydroxy-1-oxo-1-(2,3,4,5,6-pentahydroxyhexoxy)decan-5-yl]oxy-1-oxodecan-5-yl] 3,5-dihydroxydecanoate	[M+NH4]+	0.636389	-0.267772	1.21959	1.33464	-0.166344	-0.407814	-0.530829	-0.412025	1.55443	0.830601	2.32881	2.52213	0.891098	0.753765	0.692157	0.751568	1.80899	0.772147	0.426838
14.194	743.28	Eleutheroside E	[M+CH3OH+H]+	1.3642	1.25084	1.28775	1.23639	1.31478	0.0908873	1.34695	-0.386633	2.57434	2.3798	2.44147	2.35609	2.48765	1.06502	2.54373	0.764912	2.43793	1.71533	0.703602
2.456	743.28	Eleutheroside E	[M+H]+	0.122736	-0.0857153	0.0528358	-0.352572	-0.68078	-0.586531	-0.431869	-1.03434	1.0888	0.942317	1.0373	0.783187	0.623828	0.665942	0.741301	0.48824	0.962901	0.629828	0.654094
6.946	743.4	(2S,3R)-2-(((S)-7-acetamido-1,2,3-trimethoxy-9-oxo-5,6,7,9-tetrahydrobenzo[a]heptalen-10-yl)amino)-N-(3-methoxypropyl)-3-methyl-N-(((1S,9aR)-octahydro-1H-quinolizin-1-yl)methyl)pentanamide	[M+2H]2+	-0.390537	-0.160152	1.20858	-0.440782	-0.0702638	1.38219	1.34292	-0.230546	0.762845	0.894931	2.3111	0.736735	0.952464	2.60664	2.53665	0.852313	1.1764	1.73702	1.47655
15.308	743.64	NCGC00384699-01!(2E,6E,10E)-3,7,11,15,19,23,27,31,35-nonamethylhexatriaconta-2,6,10,34-tetraene-1,15,19,23,27,31-hexol	[M+H]+	0.563045	0.846733	1.24057	0.546538	1.35591	1.2614	0.632359	1.54951	1.47738	1.79842	2.36291	1.46058	2.55959	2.39728	1.5501	2.92717	1.77482	2.35853	1.32888
17.271	745.44	Prosapogenin A	[M+H]+	1.42722	-0.885501	1.38556	1.34123	1.45529	1.04474	1.66472	1.67563	2.68928	0.541299	2.61274	2.53367	2.74212	2.063	3.17052	3.19458	2.09425	2.79256	1.33344
6.321	747.24	3-Feruloyl-1-Sinapoyl sucrose	[M+Na]+	-0.291948	-0.0206512	1.8089	0.16175	-0.0869361	0.0942625	-0.294843	0.106379	0.816798	0.985788	3.50375	1.11864	0.94152	1.06752	0.815161	1.07652	1.60625	0.975181	0.607118
14.638	748.32	11-(3,5-disulfooxyphenyl)undecan-4-yl 3,5-dihydroxy-2-undecylbenzoate	[M+H]+	0.015162	1.39026	1.4592	1.37808	-0.484841	-0.0353075	0.264186	-0.142366	1.01056	2.62126	2.74956	2.59922	0.714576	0.975824	1.20096	0.906032	2.24515	0.949347	0.422843
5.469	748.32	11-(3,5-disulfooxyphenyl)undecan-4-yl 3,5-dihydroxy-2-undecylbenzoate	[M+Na]+	0.354036	-0.435547	-0.0807797	-0.269704	1.43235	0.222235	0.492355	0.643234	1.27813	0.739413	0.945546	0.829489	2.69886	1.16654	1.40674	1.56183	0.948145	1.70849	1.80193
7.732	749.52	Azithromycin	[M+H]+	-0.484326	-0.0697077	-0.408529	-0.518496	-0.365946	-0.0430276	-0.0310679	1.50704	0.714831	0.952831	0.753391	0.698099	0.77596	0.970616	0.978696	2.84226	0.779788	1.39188	1.78495
5.652	749.52	Azithromycin	[M+H]+	-0.114764	-0.554042	-0.550485	-0.697528	1.13422	-0.469591	0.168076	-0.703851	0.923533	0.681109	0.682791	0.616628	2.195	0.722169	1.12356	0.613931	0.726015	1.16366	1.60281
4.377	750.36	N-((S)-1,2,3-trimethoxy-10-(((S)-4-methyl-1-oxo-1-(4-(piperidin-1-ylsulfonyl)-1,4-diazepan-1-yl)pentan-2-yl)amino)-9-oxo-5,6,7,9-tetrahydrobenzo[a]heptalen-7-yl)acetamide	[M+H]+	-0.0202755	0.735251	-0.764443	-0.569269	-0.668891	0.63121	1.33505	0.456594	0.986044	1.66469	0.588681	0.673958	0.62899	1.54886	2.52285	1.3723	0.978343	1.51825	1.55186
7.684	750.96	Monactin	[M+CH3OH+H]+	-0.0754524	-0.675407	-0.351474	0.204487	1.62756	-0.319735	-0.229882	-0.0186188	0.949044	0.626155	0.783783	1.15228	3.08991	0.801217	0.852705	0.987177	0.877815	1.43275	1.63218
7.201	751.44	Alpha-Hederin	[M+NH4]+	-0.16326	-0.249282	-0.0709643	-1.2972	-0.0525563	-0.110516	-0.297983	0.478388	0.893005	0.841315	0.952001	0.406916	0.964226	0.926257	0.813389	1.39319	0.773309	1.02426	1.32452
3.821	752.4	Exumolide A	[M+H]+	0.348338	-0.404291	0.536953	-0.0123442	1.32229	0.323679	0.526676	0.297642	1.27309	0.755608	1.4509	0.99148	2.50063	1.25152	1.44061	1.22913	1.11777	1.60547	1.43631
4.754	753.12	NCGC00380510-01![6-[5,7-dihydroxy-2-(4-hydroxyphenyl)-4-oxochromen-3-yl]oxy-3,4-dihydroxy-5-(3,4,5-trihydroxybenzoyl)oxyoxan-2-yl]methyl 3,4,5-trihydroxybenzoate	[M+ACN+H]+	-0.653244	-0.038128	0.178229	0.999879	-0.115854	-0.243618	-0.24523	-0.283558	0.635849	0.973918	1.13149	1.99983	0.922836	0.844625	0.843681	0.821563	1.18527	0.858176	0.724032
4.603	755.16	Flavonol base + 3O, O-Hex, O-Hex+C6H9O4	[M+Na]+	-0.46231	-0.348031	-1.23921	-1.01322	-0.085419	-0.830139	-0.157357	-0.0869597	0.725823	0.785656	0.423605	0.495438	0.942511	0.562475	0.896666	0.941505	0.60763	0.835789	1.37549
9.224	755.28	NCGC00347713-02_C36H44N8O9_Cyclo(glycyltryptophylprolylglycylvalylglycyl-beta-hydroxytyrosyl)	[M+Na]+	-0.136547	-0.354902	-0.126053	-0.321825	0.0208609	0.0128045	-0.378488	1.15029	0.909694	0.781923	0.916335	0.800057	1.01456	1.00891	0.769243	2.21958	0.852002	1.25308	1.47074
17.081	755.4	3-(4-((6,7-dimethoxy-2-methyl-1,2,3,4-tetrahydroisoquinolin-1-yl)methyl)phenoxy)propanenitrile hemioxalate	[M+H]+	-0.156426	0.103463	-0.130276	-0.252469	1.03276	0.914619	-1.24005	0.0577414	0.897245	1.07435	0.913657	0.839459	2.04593	1.88507	0.423359	1.04083	0.931177	1.3488	1.44849
16.453	756.36	2,3-dihydromicrocolin B	[M+H]+	0.898815	0.903564	0.944998	0.960147	-0.154302	0.210644	-0.167067	0.0515069	1.86453	1.87068	1.92519	1.94551	0.898567	1.1572	0.890651	1.03635	1.90148	0.995692	0.523641
8.268	756.36	2,3-dihydromicrocolin B	[M+H]+	-0.312094	-0.568804	0.297305	0.960147	-1.1548	-0.565048	-0.018628	-0.390711	0.805472	0.674175	1.22885	1.94551	0.449128	0.675933	0.987171	0.762754	1.1635	0.718747	0.617745
21.482	756.48	Erythromycin (E-Mycin)	[M+H]+	0.829707	0.967665	0.591481	0.723345	0.233737	0.418382	0.0652934	0.435004	1.77732	1.95567	1.50679	1.65101	1.17588	1.33643	1.0463	1.35191	1.7227	1.22763	0.71262
10.326	757.32	(S)-2-((S)-2-(((S)-7-acetamido-1,2,3-trimethoxy-9-oxo-5,6,7,9-tetrahydrobenzo[a]heptalen-10-yl)amino)-4-(methylthio)butanoyl)-6,7-dimethoxy-1,2,3,4-tetrahydroisoquinoline-3-carboxamide	[M+H]+	-0.493848	-0.299404	-0.906208	-1.30704	0.256914	-0.317557	0.187301	-0.15749	0.710128	0.812588	0.533586	0.40415	1.19492	0.802428	1.13863	0.896583	0.615113	1.00814	1.63895
15.173	757.44	(2S,3R,4S,5S)-2-(((2S,3R,4S,5R)-2-(((4R,5aS,7S,9S,11aR,12aS)-3-((2R,5R)-5,6-dihydroxy-6-methylheptan-2-yl)-4,7-dihydroxy-2a,5a,8,8-tetramethylhexadecahydrocyclopenta[a]cyclopropa[e]phenanthren-9-yl)oxy)-4,5-dihydroxytetrahydro-2H-pyran-3-yl)oxy)tetrahydro-2H-pyran-3,4,5-triol	[M+Na]+	0.10489	0.225089	0.454682	0.726707	-0.176834	0.0125225	0.218061	-0.640222	1.07541	1.16885	1.37048	1.65486	0.884642	1.00872	1.16317	0.641614	1.3174	0.924536	0.701788
10.956	757.44	(2S,3R,4S,5S)-2-(((2S,3R,4S,5R)-2-(((4R,5aS,7S,9S,11aR,12aS)-3-((2R,5R)-5,6-dihydroxy-6-methylheptan-2-yl)-4,7-dihydroxy-2a,5a,8,8-tetramethylhexadecahydrocyclopenta[a]cyclopropa[e]phenanthren-9-yl)oxy)-4,5-dihydroxytetrahydro-2H-pyran-3-yl)oxy)tetrahydro-2H-pyran-3,4,5-triol	[M+H]+	-0.0657884	-0.504004	0.0323962	0.726707	-1.16573	-0.391357	-1.16906	-0.0226601	0.955423	0.705147	1.02271	1.65486	0.44574	0.762412	0.444712	0.984416	1.08453	0.65932	0.607929
7.674	757.44	(2S,3R,4S,5S)-2-(((2S,3R,4S,5R)-2-(((4R,5aS,7S,9S,11aR,12aS)-3-((2R,5R)-5,6-dihydroxy-6-methylheptan-2-yl)-4,7-dihydroxy-2a,5a,8,8-tetramethylhexadecahydrocyclopenta[a]cyclopropa[e]phenanthren-9-yl)oxy)-4,5-dihydroxytetrahydro-2H-pyran-3-yl)oxy)tetrahydro-2H-pyran-3,4,5-triol	[M+H]+	-0.602837	-0.063209	-1.292	0.918129	-0.312024	-1.11373	-0.254417	-0.70092	0.658458	0.957133	0.408385	1.88966	0.805511	0.462099	0.838326	0.61518	0.97841	0.680279	0.69529
14.997	758.52	Myxol 2'-(2,4-di-O-methyl-fucoside)	[M+H-H2O]+	0.195383	0.184554	-0.186458	0.505653	-0.124753	-0.492766	-0.186025	-0.548302	1.14503	1.13647	0.878761	1.41977	0.917161	0.710661	0.879025	0.683824	1.145	0.797668	0.69665
8.349	759.36	[2-[4-hydroxy-2,5-bis(hydroxymethyl)-3-(3-methylbutanoyloxy)oxolan-2-yl]oxy-6-(hydroxymethyl)-4,5-bis(2-methylpropanoyloxy)oxan-3-yl] decanoate	[M+H]+	0.646198	-0.0136949	-0.64194	-1.31198	-0.724795	-0.211119	-0.802386	-0.831991	1.56504	0.990552	0.640851	0.402768	0.605083	0.863867	0.5734	0.561754	0.899802	0.651026	0.723521
7.961	759.48	(2R,3S,4S,5S,6S)-2-(((3R)-3-hydroxy-17-((2S)-3-hydroxy-6-methylheptan-2-yl)-10,13-dimethyl-1-(((3R,4R,5S,6R)-3,4,5-trihydroxy-6-(hydroxymethyl)tetrahydro-2H-pyran-2-yl)oxy)-2,3,4,7,8,9,10,11,12,13,14,15,16,17-tetradecahydro-1H-cyclopenta[a]phenanthren-16-yl)oxy)-6-(hydroxymethyl)tetrahydro-2H-pyran-3,4,5-triol	[M+2H]2+	-0.382336	0.481125	-0.476409	-0.614451	-0.0786984	-0.267637	1.48825	-0.403248	0.767194	1.39583	0.718765	0.653179	0.946912	0.830679	2.80549	0.756154	0.883742	1.33481	1.51041
11.008	759.48	(2R,3S,4S,5S,6S)-2-(((3R)-3-hydroxy-17-((2S)-3-hydroxy-6-methylheptan-2-yl)-10,13-dimethyl-1-(((3R,4R,5S,6R)-3,4,5-trihydroxy-6-(hydroxymethyl)tetrahydro-2H-pyran-2-yl)oxy)-2,3,4,7,8,9,10,11,12,13,14,15,16,17-tetradecahydro-1H-cyclopenta[a]phenanthren-16-yl)oxy)-6-(hydroxymethyl)tetrahydro-2H-pyran-3,4,5-triol	[M+H]+	-0.367944	-1.34408	1.26622	0.0589038	-0.470672	-0.543731	-0.420767	-0.0956793	0.774886	0.393905	2.40531	1.04167	0.721629	0.685994	0.747027	0.935832	1.15394	0.77262	0.669548
3.571	760.32	(2S,3R,4S,5S,6R)-2-[4-[(3S,3aR,6S,6aR)-6-[3,5-dimethoxy-4-[(2S,3R,4S,5S,6R)-3,4,5-trihydroxy-6-(hydroxymethyl)oxan-2-yl]oxyphenyl]-1,3,3a,4,6,6a-hexahydrofuro[3,4-c]furan-3-yl]-2,6-dimethoxyphenoxy]-6-(hydroxymethyl)oxane-3,4,5-triol	[M+H-H2O]+	0.534426	0.821857	-0.575984	0.724183	0.712582	0.702837	1.80644	0.66589	1.44837	1.76768	0.670829	1.65196	1.63873	1.6277	3.49779	1.58655	1.38471	2.08769	1.50768
15.09	760.56	1-palmitoyl-2-oleoyl-sn-glycero-3-phosphocholine	[M+H-H2O]+	1.71019	-1.09104	-0.052591	0.0704723	1.60362	-0.322509	1.65936	0.302904	3.27204	0.469424	0.964203	1.05006	3.03905	0.799678	3.15875	1.23362	1.43893	2.05778	1.43007
8.795	761.28	Kuwanon H	[M+H]+	-0.16398	-0.205107	1.49267	1.42675	-0.0821238	0.0844968	-0.650955	-0.00781998	0.892559	0.867474	2.8141	2.68841	0.944666	1.06032	0.636859	0.994594	1.81564	0.909109	0.500711
2.943	761.28	Kuwanon H	[M+H]+	-0.0736262	0.123334	0.212644	-0.241711	-0.60932	0.0831655	-0.786687	-0.609209	0.950247	1.08925	1.15881	0.845742	0.655506	1.05934	0.579674	0.655556	1.01101	0.737519	0.729486
15.809	761.4	Polyphyllin VI	[M+2H]2+	-0.830019	-0.457815	-0.320238	-0.452582	-0.491779	-0.6481	1.46282	0.115773	0.562522	0.728088	0.800938	0.730734	0.711148	0.63812	2.75646	1.08356	0.70557	1.29732	1.83868
11.596	761.4	Polyphyllin VI	[M+2H]2+	-0.291786	-0.435298	-0.406136	-0.128918	-0.429456	-0.122903	-0.148189	1.57121	0.81689	0.739541	0.754642	0.914517	0.742542	0.918338	0.902383	2.97154	0.806398	1.3837	1.7159
15.733	764.4	NCGC00381417-01_C39H53N7O9_Pyrrolo[2,1-o][1,4,7,10,13,16,19]benzoheptaazacyclodocosine-6,9,12,15,18,23,26(5H)-heptone, 7,8,10,11,13,14,16,17,18a,19,20,21,24,25-tetradecahydro-13-(1-hydroxyethyl)-7-[(4-hydroxyphenyl)methyl]-10-methyl-24-(1-methylethyl)-16-(1-methylpropyl)-	[M+H]+	-0.863272	-1.14232	-0.70848	-0.895637	-0.0712807	-0.0541452	-0.32093	-0.22635	0.549704	0.45303	0.611964	0.53751	0.951793	0.963165	0.800553	0.854795	0.538052	0.892576	1.6589
5.251	764.4	NCGC00381417-01_C39H53N7O9_Pyrrolo[2,1-o][1,4,7,10,13,16,19]benzoheptaazacyclodocosine-6,9,12,15,18,23,26(5H)-heptone, 7,8,10,11,13,14,16,17,18a,19,20,21,24,25-tetradecahydro-13-(1-hydroxyethyl)-7-[(4-hydroxyphenyl)methyl]-10-methyl-24-(1-methylethyl)-16-(1-methylpropyl)-	[M+Na]+	0.349208	-0.0186223	-0.749624	-0.167397	-0.849874	-0.703787	-1.16121	-0.416115	1.27386	0.987175	0.594759	0.890448	0.554833	0.613959	0.447136	0.74944	0.936561	0.591342	0.631397
5.571	764.4	NCGC00381417-01_C39H53N7O9_Pyrrolo[2,1-o][1,4,7,10,13,16,19]benzoheptaazacyclodocosine-6,9,12,15,18,23,26(5H)-heptone, 7,8,10,11,13,14,16,17,18a,19,20,21,24,25-tetradecahydro-13-(1-hydroxyethyl)-7-[(4-hydroxyphenyl)methyl]-10-methyl-24-(1-methylethyl)-16-(1-methylpropyl)-	[M+H]+	-0.23379	-0.403417	-0.146611	1.0489	-0.839999	0.0593746	-0.0310928	-0.416115	0.850398	0.756066	0.90337	2.06895	0.558644	1.04201	0.978679	0.74944	1.1447	0.832194	0.727
7.85	764.4	NCGC00381417-01_C39H53N7O9_Pyrrolo[2,1-o][1,4,7,10,13,16,19]benzoheptaazacyclodocosine-6,9,12,15,18,23,26(5H)-heptone, 7,8,10,11,13,14,16,17,18a,19,20,21,24,25-tetradecahydro-13-(1-hydroxyethyl)-7-[(4-hydroxyphenyl)methyl]-10-methyl-24-(1-methylethyl)-16-(1-methylpropyl)-	[M+H]+	-0.411865	-0.264501	-0.942914	1.05826	-0.0320533	-0.274619	-0.829622	-0.883902	0.751651	0.832486	0.520181	2.08242	0.978027	0.826669	0.562677	0.5419	1.04668	0.727318	0.694878
12.858	765.24	Troxerutin	[M+Na]+	1.279	-0.348929	-0.20836	1.23249	-0.899736	0.133338	1.29521	-0.496271	2.4267	0.785167	0.865521	2.34972	0.535985	1.09683	2.45413	0.708937	1.60678	1.19897	0.746196
2.23	765.24	(2S,2'S)-bis(((2R,4S,5R,6S)-3,4,5,6-tetrahydroxytetrahydro-2H-pyran-2-yl)methyl) 3,3'-disulfanediylbis(2-((tert-butoxycarbonyl)amino)propanoate)	[M+H]+	-0.228766	0.15769	0.0746853	-0.27794	-0.955011	-0.464181	-0.475879	-0.261147	0.853364	1.1155	1.05313	0.824768	0.515838	0.724882	0.719029	0.834424	0.961691	0.698543	0.72637
17.234	767.52	Ginsenoside Rk1	[M+Na]+	-0.860929	0.890356	0.678248	0.428078	-0.0722973	-0.249205	0.268869	-0.407015	0.550598	1.85363	1.6002	1.34544	0.951122	0.84136	1.20486	0.754182	1.33747	0.937882	0.701237
16.017	768.24	NCGC00180378-02!	[M+H]+	1.86627	1.81993	1.83215	1.81179	1.793	1.86488	0.605199	0.188034	3.64588	3.53063	3.56066	3.51077	3.46534	3.64236	1.52119	1.13921	3.56199	2.44203	0.68558
15.152	768.36	N-((S)-1,2,3-trimethoxy-10-(((S)-4-(methylthio)-1-oxo-1-(4-(piperidin-1-ylsulfonyl)-1,4-diazepan-1-yl)butan-2-yl)amino)-9-oxo-5,6,7,9-tetrahydrobenzo[a]heptalen-7-yl)acetamide	[M+2H]2+	-0.230881	1.72318	0.0510793	-0.14707	-0.169312	-0.000204615	-0.24716	0.333658	0.852114	3.30163	1.03604	0.903082	0.889267	0.999858	0.842553	1.2602	1.52322	0.997971	0.655173
13.214	768.48	Stylopeptide 1	[M+H]+	0.0786419	-0.210636	-0.554108	-0.696714	-0.988112	-0.806224	-1.23505	-0.363175	1.05602	0.864156	0.681078	0.616976	0.504137	0.571877	0.424827	0.777452	0.804558	0.569573	0.707933
19.36	769.2	Dimethyl lithospermate B	[M+H]+	1.48144	0.593918	0.743739	0.569066	0.261881	-0.0222758	0.742911	0.670375	2.79227	1.50934	1.67451	1.48356	1.19904	0.984678	1.67355	1.59149	1.86492	1.36219	0.730427
3.596	769.32	(S)-9-(2-(((S)-6,7-dimethoxy-2-methyl-1,2,3,4-tetrahydroisoquinolin-1-yl)methyl)-4,5-dimethoxyphenoxy)-1,2,10-trimethoxy-6-methyl-5,6,6a,7-tetrahydro-4H-dibenzo[de,g]quinoline dihydrochloride	[M+2H]2+	-1.21979	-0.269601	-0.365642	-0.458397	0.205414	-0.194529	0.307076	-0.822742	0.429346	0.829549	0.776123	0.727795	1.15302	0.873858	1.2372	0.565367	0.690703	0.95736	1.38607
11.281	769.44	(2S,3S,4S,5S,6R)-2-(((2aR,4S,5aS,7S,11aR,12aS)-4-hydroxy-3-((2R,5S)-5-(2-hydroxypropan-2-yl)-2-methyltetrahydrofuran-2-yl)-2a,5a,8,8-tetramethyl-9-(((2S,3R,4S,5R)-3,4,5-trihydroxytetrahydro-2H-pyran-2-yl)oxy)hexadecahydrocyclopenta[a]cyclopropa[e]phen...	[M+NH4]+	-0.202994	-1.33295	1.09501	-1.34608	-1.17862	-1.17514	-0.341588	-0.568241	0.868746	0.396956	2.13615	0.39336	0.441774	0.442841	0.789172	0.674439	0.948803	0.587056	0.618734
16.927	772.68	2,3-dihydromicrocolin A	[M+CH3OH+H]+	0.163584	0.383821	-0.272633	0.0827006	-0.136357	0.10466	1.15516	0.48893	1.12007	1.30479	0.827807	1.059	0.909814	1.07524	2.2271	1.4034	1.07792	1.40389	1.30241
16.938	777.36	[(1R,3R,10S,13R,14S,17R)-3-[(2R)-5-(3,5-dihydroxy-4-methoxy-6-methyloxan-2-yl)oxy-3,4-dihydroxy-6-(hydroxymethyl)oxan-2-yl]oxy-14-hydroxy-10,13-dimethyl-17-(5-oxo-2H-furan-3-yl)-1,2,3,4,5,6,7,8,9,11,12,15,16,17-tetradecahydrocyclopenta[a]phenanthren-1-yl] acetate	[M+2H]2+	-0.464959	1.02923	-0.293507	0.477038	-0.771172	-0.471025	-0.12582	-0.147229	0.724492	2.04093	0.815916	1.39188	0.585941	0.721452	0.916483	0.902983	1.24331	0.781715	0.628739
14.621	777.36	[(1R,3R,10S,13R,14S,17R)-3-[(2R)-5-(3,5-dihydroxy-4-methoxy-6-methyloxan-2-yl)oxy-3,4-dihydroxy-6-(hydroxymethyl)oxan-2-yl]oxy-14-hydroxy-10,13-dimethyl-17-(5-oxo-2H-furan-3-yl)-1,2,3,4,5,6,7,8,9,11,12,15,16,17-tetradecahydrocyclopenta[a]phenanthren-1-yl] acetate	[M+H]+	-0.601865	-0.977911	-0.29956	1.08988	-1.28629	-0.365543	-0.12582	-0.0575124	0.658901	0.507714	0.8125	2.12857	0.410004	0.776177	0.916483	0.96092	1.02692	0.765896	0.745818
10.608	778.32	Miliiamine C 20-Ac, N-de-Me - Ingenol diterpenoid	[M+H]+	-0.491607	-0.427354	-1.25448	-0.578358	-0.00313907	-0.423099	0.0722105	1.03756	0.711233	0.743624	0.419144	0.669725	0.997827	0.745821	1.05133	2.05275	0.635932	1.21193	1.90576
11.569	778.32	Miliiamine C 20-Ac, N-de-Me - Ingenol diterpenoid	[M+H]+	-0.280414	0.0122854	-1.34478	-0.578358	-0.0158003	-0.293181	0.0217755	0.148969	0.823354	1.00855	0.393715	0.669725	0.989108	0.8161	1.01521	1.10878	0.723837	0.982298	1.35707
13.675	778.44	(2S,3R,4R,5R,6S)-2-{[(2R,3R,4S,5S,6R)-4,5-dihydroxy-6-(hydroxymethyl)-2-{5',7,9,13-tetramethyl-5-oxaspiro[pentacyclo[10.8.0.0?,?.0?,?.0??,??]icosane-6,2'-piperidine]-3-oloxy}oxan-3-yl]oxy}-6-methyloxane-3,4,5-triol	[M+H]+	0.953285	0.893062	-0.521186	0.0333651	0.0185187	-0.999895	-0.0438964	-0.380427	1.93628	1.85711	0.696799	1.0234	1.01292	0.500037	0.970032	0.76821	1.3784	0.812799	0.58967
10.152	781.2	(2S,3R,4S,5S,6R)-2-[4-[(3S,3aR,6S,6aR)-6-[3,5-dimethoxy-4-[(2S,3R,4S,5S,6R)-3,4,5-trihydroxy-6-(hydroxymethyl)oxan-2-yl]oxyphenyl]-1,3,3a,4,6,6a-hexahydrofuro[3,4-c]furan-3-yl]-2,6-dimethoxyphenoxy]-6-(hydroxymethyl)oxane-3,4,5-triol	[M+H]+	0.0876153	-0.605861	-1.21372	-1.2985	-0.150386	-0.0776124	-0.224396	-0.167489	1.06261	0.657079	0.431156	0.406549	0.90101	0.947625	0.855954	0.890391	0.639349	0.898745	1.40572
9.821	783.24	4-hydroxy-5-((6-hydroxy-4-oxo-3-phenyl-2-thioxo-1,2,3,4-tetrahydropyrimidin-5-yl)(4-methoxy-3-(((1R,5R)-8-oxo-2,3,4,5,6,8-hexahydro-1H-1,5-methanopyrido[1,2-a][1,5]diazocin-3-ium-3-yl)methyl)phenyl)methyl)-6-oxo-1-phenyl-1,6-dihydropyrimidine-2-thiola...	[M+Na]+	-0.161462	-0.298133	0.022047	-0.0352634	-0.182103	-0.284718	-1.17744	1.52772	0.894118	0.813304	1.0154	0.975854	0.881417	0.820902	0.442135	2.8833	0.924669	1.25694	1.35934
17.796	783.24	4-hydroxy-5-((6-hydroxy-4-oxo-3-phenyl-2-thioxo-1,2,3,4-tetrahydropyrimidin-5-yl)(4-methoxy-3-(((1R,5R)-8-oxo-2,3,4,5,6,8-hexahydro-1H-1,5-methanopyrido[1,2-a][1,5]diazocin-3-ium-3-yl)methyl)phenyl)methyl)-6-oxo-1-phenyl-1,6-dihydropyrimidine-2-thiola...	[M+Na]+	-0.284574	-0.150523	-0.90615	0.33079	0.236872	-0.321176	-0.60868	1.52772	0.820984	0.900924	0.533607	1.2577	1.17843	0.800417	0.655796	2.8833	0.878304	1.37949	1.57063
16.25	784.44	2-[1-[1-hydroxy-10,13-dimethyl-3-[3,4,5-trihydroxy-6-[[3,4,5-trihydroxy-6-(hydroxymethyl)oxan-2-yl]oxymethyl]oxan-2-yl]oxy-2,3,4,7,8,9,11,12,14,15,16,17-dodecahydro-1H-cyclopenta[a]phenanthren-17-yl]ethyl]-4,5-dimethyl-2,3-dihydropyran-6-one	[M+H]+	0.607192	-0.51995	-0.252272	0.560604	-0.379664	-0.593247	-0.477538	-0.247919	1.52329	0.697396	0.839573	1.47489	0.768617	0.66285	0.718202	0.84211	1.13379	0.747945	0.659687
9.249	784.44	2-[1-[1-hydroxy-10,13-dimethyl-3-[3,4,5-trihydroxy-6-[[3,4,5-trihydroxy-6-(hydroxymethyl)oxan-2-yl]oxymethyl]oxan-2-yl]oxy-2,3,4,7,8,9,11,12,14,15,16,17-dodecahydro-1H-cyclopenta[a]phenanthren-17-yl]ethyl]-4,5-dimethyl-2,3-dihydropyran-6-one	[M+H]+	-0.354036	-0.186528	-0.153177	0.0640008	-0.144234	-1.16847	-0.524094	-1.15512	0.782392	0.878718	0.899268	1.04536	0.904859	0.444893	0.695396	0.44903	0.901435	0.623545	0.691725
18.397	785.28	Angoroside C	[M+K]+	1.65148	1.59429	1.51345	-0.325554	1.67687	1.65159	1.51491	1.87941	3.14156	3.01946	2.85491	0.797992	3.19734	3.1418	2.8578	3.67925	2.45348	3.21905	1.31203
15.879	785.4	Picfeltarraenin IA	[M+H]+	1.48817	0.710793	0.493747	0.511452	-0.00667494	0.0344056	0.194506	0.582602	2.80533	1.6367	1.4081	1.42548	0.995384	1.02413	1.14433	1.49755	1.8189	1.16535	0.640688
4.272	785.4	Picfeltarraenin IA	[M+H]+	-0.248586	-1.20486	-0.940134	-0.411507	-0.546864	0.203245	-0.52415	-0.301233	0.841721	0.433811	0.521184	0.751838	0.684507	1.15129	0.695369	0.811559	0.637139	0.83568	1.31161
3.612	786.48	Kitasamycin	[M+2H]2+	-0.263765	-0.30864	-0.545873	-0.203931	-0.113205	0.478904	0.402973	0.0639238	0.832911	0.807403	0.684977	0.868181	0.924532	1.39368	1.32223	1.0453	0.798368	1.17144	1.46729
8.13	787.32	(S)-2-((R)-2-((S)-2-(2-((3-(2,3-dihydrobenzo[b][1,4]dioxin-6-yl)-5-hydroxy-4-oxo-4H-chromen-7-yl)oxy)acetamido)-3-phenylpropanamido)-4-methylpentanamido)-5-guanidinopentanoic acid	[M+H]+	-0.0783903	-0.75393	-0.470694	0.0483519	-0.512695	-0.853355	-0.62711	1.35476	0.947114	0.592986	0.721618	1.03408	0.700912	0.553496	0.647472	2.55754	0.82395	1.11485	1.35306
5.514	788.28	NCGC00169461-03![(2R,3R,4R,5R,6R)-6-[2-(3,4-dihydroxyphenyl)ethoxy]-5-hydroxy-4-[(2R,3R,4R,5R,6S)-3,4,5-trihydroxy-6-methyloxan-2-yl]oxy-2-[[(2R,3R,4R,5R,6S)-3,4,5-trihydroxy-6-methyloxan-2-yl]oxymethyl]oxan-3-yl] (E)-3-(3,4-dihydroxyphenyl)prop-2-enoate	[M+CH3OH+H]+	-1.20472	-0.735554	-0.226646	-1.29236	0.0296256	0.604271	-0.201092	0.607946	0.433854	0.600587	0.854619	0.408284	1.02075	1.52021	0.869892	1.52409	0.574336	1.23373	2.1481
7.484	788.52	(2S,3R,4S,5R)-2-[(2R,3R,4S,5S,6R)-2-[[(3S,6S,8R,10R,12R,13R,14R,17S)-3,12-dihydroxy-17-[(2S)-2-hydroxy-6-methylhept-5-en-2-yl]-4,4,8,10,14-pentamethyl-2,3,5,6,7,9,11,12,13,15,16,17-dodecahydro-1H-cyclopenta[a]phenanthren-6-yl]oxy]-4,5-dihydroxy-6-(hydroxymethyl)oxan-3-yl]oxyoxane-3,4,5-triol	[M+2H]2+	-0.509174	-1.20129	0.120551	-0.388998	0.018326	0.260245	-0.0844079	-0.427736	0.702625	0.434888	1.08715	0.76366	1.01278	1.19768	0.943172	0.743428	0.747081	0.974266	1.3041
7.648	789.12	1,2,3,6-tetragalloylglucose	[M+H]+	-0.449113	0.0939292	0.157809	-0.0288513	-0.844875	-0.289004	-0.00332752	-0.92284	0.732493	1.06727	1.11559	0.9802	0.556759	0.818467	0.997696	0.527469	0.97389	0.725098	0.744538
5.073	789.12	1,2,3,6-tetragalloylglucose	[M+H]+	-0.660787	-0.592198	-1.25426	-0.388311	-0.585825	0.209301	-0.00332752	-1.18995	0.632533	0.663332	0.41921	0.764023	0.666268	1.15613	0.997696	0.438318	0.619774	0.814602	1.31435
12.861	789.36	Tunicamycin I -CH2 putative	[M+H]+	-0.362654	-0.326219	-0.673624	-0.0754293	-0.24175	1.16515	1.21557	-1.01592	0.777733	0.797624	0.62693	0.94906	0.845719	2.24257	2.32232	0.494512	0.787837	1.47628	1.87384
9.713	789.48	Ginsenoside Rk1	[M+H]+	-0.713439	-0.896272	-0.284902	-0.165481	1.07706	-0.863032	-0.282994	-0.702101	0.609865	0.537273	0.820797	0.891631	2.10974	0.549796	0.821884	0.614677	0.714892	1.02402	1.43242
6.06	790.44	Stylopeptide 1	[M+2H]2+	-0.519343	0.126709	1.59876	-0.153555	0.231273	-0.0980483	0.177804	0.0601356	0.697689	1.0918	3.02883	0.899032	1.17387	0.934296	1.13116	1.04256	1.42934	1.07047	0.748929
17.189	790.68	(2-{[2,3-di(octadecanoyloxy)propyl phosphonato]oxy}ethyl)trimethylazanium	[M+Na]+	1.73713	-0.444575	1.59674	-0.0909448	-0.231417	0.218959	1.59328	-0.593101	3.33371	0.734801	3.0246	0.938908	0.851798	1.16389	3.01735	0.662917	2.008	1.42399	0.709157
9.028	791.88	Iopromide	[M+H]+	-0.712458	-1.22328	-1.23546	-0.323963	-0.52667	1.1125	-0.342326	-0.350015	0.610279	0.428307	0.424706	0.798872	0.694155	2.1622	0.788769	0.784576	0.565541	1.10742	1.95817
12.552	792.24	(1Z,6Z,12Z,17Z)-2,7,12,17-tetrakis(4-methoxyphenyl)-21,23,24,25-tetraaza-22-cobaltahexacyclo[9.9.3.1^{3,6}.1^{13,16}.0^{8,23}.0^{18,21}]pentacosa-1,3(25),4,6,8,10,12,14,16(24),17,19-undecaene	[M+H]+	0.0571438	-0.193261	1.43068	-0.0357972	-0.00396297	-0.117228	-0.786155	-0.836956	1.0404	0.874627	2.69574	0.975493	0.997257	0.921957	0.579888	0.559823	1.39657	0.764731	0.54758
19.088	792.36	Miliiamine C 20-Ac, (or positional isomer)	[M+H]+	1.34299	-0.0242439	1.23724	-0.12207	0.0408198	0.0175678	0.519855	0.0766436	2.53676	0.983336	2.35746	0.918868	1.0287	1.01225	1.43381	1.05456	1.69911	1.13233	0.666427
10.946	793.08	3-[4,5-dihydroxy-3-[(2R,3R,4R,5R,6S)-3,4,5-trihydroxy-6-methyloxan-2-yl]oxy-6-[[(2R,3R,4R,5R,6S)-3,4,5-trihydroxy-6-methyloxan-2-yl]oxymethyl]oxan-2-yl]oxy-5-hydroxy-2-(4-hydroxyphenyl)-7-methoxychromen-4-one	[M+H]+	-0.607648	-1.23395	-0.367636	0.080498	1.7207	-0.526435	-0.132368	-0.734518	0.656266	0.425151	0.775051	1.05738	3.29595	0.694268	0.912333	0.601019	0.728463	1.37589	1.88876
17.107	793.2	3-[6-[[(2R,3R,4R,5S,6S)-3,5-dihydroxy-6-methyl-4-[(2S,3R,4R,5R,6S)-3,4,5-trihydroxy-6-methyloxan-2-yl]oxyoxan-2-yl]oxymethyl]-3,4,5-trihydroxyoxan-2-yl]oxy-5-hydroxy-2-(4-hydroxyphenyl)-7-methoxychromen-4-one	[M+2H]2+	-0.36762	-0.505065	-0.358194	0.904384	0.316023	0.311237	1.62587	1.6962	0.77506	0.704629	0.78014	1.87175	1.24489	1.24077	3.08629	3.24046	1.03289	2.2031	2.13294
15.336	793.32	Poliumoside	[M+2H]2+	-0.214848	-0.356619	-0.915464	-0.852505	1.44947	1.4248	-0.679239	1.64542	0.861637	0.780993	0.530173	0.553822	2.73108	2.68476	0.624494	3.12839	0.681656	2.29218	3.36266
5.719	793.44	Tenacissoside G	[M+H]+	-0.266901	0.250669	1.11664	-0.330226	-0.367957	-0.959172	-0.195302	-0.261577	0.831103	1.18976	2.16841	0.795412	0.774879	0.514352	0.87339	0.834176	1.24617	0.749199	0.601201
11.408	793.56	(2E,6E)-3,7,11,15,19,23,27,31,35-nonamethylhexatriaconta-2,6,34-triene-1,10,11,15,19,23,27,31-octol	[M+H]+	-0.60491	-0.610643	-0.489131	-0.162485	1.32015	-0.337338	-0.392015	-0.254153	0.657513	0.654905	0.712454	0.893485	2.49693	0.7915	0.762064	0.838479	0.729589	1.22224	1.67525
10.631	794.4	PROTOVERATRINE A	[M+H]+	-0.447159	-1.3572	-0.549584	-1.34124	-0.705924	-0.0903502	-0.184682	-0.447003	0.733486	0.39034	0.683217	0.394683	0.61305	0.939295	0.879843	0.733565	0.550431	0.791438	1.43785
4.09	795.12	[(2R,3S,4S,5R,6S)-6-[(2S,4R,5R,6S)-2-[2-(3,4-dihydroxyphenyl)-5,7-dihydroxy-4-oxochromen-3-yl]oxy-4,5-dihydroxy-6-methyloxan-3-yl]oxy-3,4,5-trihydroxyoxan-2-yl]methyl (E)-3-(4-hydroxyphenyl)prop-2-enoate	[M+H]+	-0.113904	-1.01619	-1.25501	-0.474118	-1.16106	-0.0765599	0.0968948	1.24907	0.924084	0.49442	0.41899	0.719907	0.447184	0.948316	1.06947	2.37689	0.63935	1.21046	1.89327
6.459	797.28	2-[4-[4-[3,5-dihydroxy-4-[3,4,5-trihydroxy-6-(hydroxymethyl)oxan-2-yl]phenyl]-2,5-bis(4-hydroxyphenyl)oxolan-3-yl]-2,6-dihydroxyphenyl]-6-(hydroxymethyl)oxane-3,4,5-triol	[M+H]+	-0.724178	-0.258841	-0.969678	-0.801594	-0.682485	1.03305	-0.144705	-0.902685	0.605342	0.835759	0.51062	0.573715	0.623091	2.04634	0.904564	0.53489	0.631359	1.02722	1.627
15.344	797.4	NCGC00386087-01_C43H60N2O12_(2S)-N-[(2E,4E,6S,7R)-7-{(3S,4R)-3,4-Dihydroxy-5-[(1E,3E,5E)-7-(4-hydroxy-2-oxo-1,2-dihydro-3-pyridinyl)-6-methyl-7-oxo-1,3,5-heptatrien-1-yl]tetrahydro-2-furanyl}-6-methoxy-5-methyl-2,4-octadien-1-yl]-2-{(2R,3R,4R,6S)-2,3,4-trihydroxy-5,5-dimethyl-6-[(1E,3E)-1,3-pentadien-1-yl]tetrahydro-2H-pyran-2-yl}butanamide	[M+2H]2+	-0.274017	0.12222	-0.196419	0.343217	-0.452396	-0.291044	-0.288283	-1.03447	0.827013	1.08841	0.872714	1.26858	0.730828	0.81731	0.818876	0.488196	1.01418	0.713803	0.703823
14.789	798.48	Gitoxin	[M+Na]+	-1.04068	-1.33951	-0.903831	-1.43253	-0.456986	-0.711978	-0.16266	0.0334438	0.4861	0.395154	0.534466	0.370479	0.728507	0.610483	0.893376	1.02345	0.44655	0.813955	1.82276
9.585	802.32	NCGC00381215-01_C36H48O19_beta-D-Glucopyranoside, 2-(3,4-dimethoxyphenyl)ethyl 3-O-(6-deoxy-alpha-L-mannopyranosyl)-4-O-[(2E)-3-(3,4-dihydroxyphenyl)-1-oxo-2-propen-1-yl]-6-O-[(2S,3R,4R)-tetrahydro-3,4-dihydroxy-4-(hydroxymethyl)-2-furanyl]-	[M+Na]+	-0.708664	0.0593303	-1.20666	-1.01281	-0.0842925	0.839678	-0.840276	-0.707842	0.611886	1.04198	0.433271	0.495581	0.943247	1.78965	0.558537	0.612235	0.64568	0.975917	1.51146
5.905	803.28	Digitoxin	[M+Na]+	-0.442359	-0.362619	-0.590855	-0.969971	0.0554682	-0.709974	0.264512	1.60965	0.73593	0.777751	0.663949	0.510516	1.0392	0.611331	1.20123	3.05178	0.672037	1.47588	2.19614
11.34	803.4	DIGITOXIN	[M+H-H2O]+	1.29512	-0.128539	-0.40966	-0.328279	-0.385467	0.19345	1.40336	1.48445	2.45397	0.914757	0.752801	0.796486	0.765531	1.14349	2.64517	2.79811	1.2295	1.83808	1.49497
19.485	804.24	NCGC00091915-03![(2R,3R,4R,5R,6R)-6-[2-(3,4-dihydroxyphenyl)ethoxy]-5-hydroxy-2-[[(2R,3R,4S,5S,6R)-3,4,5-trihydroxy-6-(hydroxymethyl)oxan-2-yl]oxymethyl]-4-[(2S,3R,4R,5R,6S)-3,4,5-trihydroxy-6-methyloxan-2-yl]oxyoxan-3-yl] (E)-3-(3,4-dihydroxyphenyl)prop-2-enoate	[M+NH4]+	1.13918	-0.125926	1.43774	1.60473	1.59138	1.5354	1.77505	1.77291	2.20256	0.916415	2.70897	3.04139	3.01338	2.89868	3.42249	3.41743	2.21733	3.18799	1.43776
15.286	806.28	Euonymine	[M+2H]2+	-0.401833	-0.635527	-0.00610882	-0.123647	-0.827552	-1.31145	-0.751187	-0.662638	0.756896	0.643706	0.995775	0.917864	0.563484	0.402915	0.594114	0.631722	0.82856	0.548059	0.66146
5.274	806.28	Euonymine	[M+H-H2O]+	-0.609491	-0.729508	-0.561951	-0.514248	-0.570617	0.0627562	-0.54448	0.198456	0.655428	0.603109	0.677386	0.700158	0.673329	1.04446	0.685638	1.14747	0.65902	0.887724	1.34704
18.895	806.4	NCGC00380798-01_C45H57N3O9_(3S,6R,9S,12R,15S,18R)-3,9,15-Tribenzyl-6,12,18-triisopropyl-4,10,16-trimethyl-1,7,13-trioxa-4,10,16-triazacyclooctadecane-2,5,8,11,14,17-hexone	[M+H]+	1.06004	0.0402221	0.0900955	0.0224743	-0.0145884	0.227139	0.0214638	-0.722025	2.08499	1.02827	1.06444	1.0157	0.989939	1.17051	1.01499	0.606246	1.29835	0.945421	0.728171
17.481	806.4	NCGC00380798-01_C45H57N3O9_(3S,6R,9S,12R,15S,18R)-3,9,15-Tribenzyl-6,12,18-triisopropyl-4,10,16-trimethyl-1,7,13-trioxa-4,10,16-triazacyclooctadecane-2,5,8,11,14,17-hexone	[M+CH3OH+H]+	1.06004	0.720155	0.0900955	-0.223803	-0.337646	-1.03006	-0.147563	-0.0556265	2.08499	1.64736	1.06444	0.856305	0.791332	0.48969	0.902774	0.962177	1.41327	0.786493	0.556504
9.23	806.52	IRGANOX 3114	[M+NH4]+	-0.760523	-0.365417	-0.387294	-0.708493	0.846698	-0.0545354	-0.524091	0.0332159	0.590282	0.776244	0.764562	0.611959	1.79838	0.962904	0.695397	1.02329	0.685762	1.11999	1.63321
14.741	808.32	NCGC00179693-03![(1S,4aS,6S,7R,7aS)-4-methoxycarbonyl-7-methyl-1-[(2S,3R,4S,5S,6R)-3,4,5-trihydroxy-6-(hydroxymethyl)oxan-2-yl]oxy-1,4a,5,6,7,7a-hexahydrocyclopenta[c]pyran-6-yl] (1S,4aS,6S,7R,7aS)-6-acetyloxy-7-methyl-1-[(2S,3R,4S,5S,6R)-3,4,5-trihydroxy-6-(hydroxymethyl)oxan-2-yl]oxy-1,4a,5,6,7,7a-hexahydrocyclopenta[c]pyran-4-carboxylate	[M+H]+	1.19563	-0.402658	0.142384	0.647507	-1.30432	-0.249922	-0.625329	-0.852966	2.29045	0.756463	1.10373	1.56646	0.404911	0.840942	0.648272	0.553646	1.42928	0.611942	0.428149
6.334	808.56	trimethyl(2-{[3-[octadeca-9,12-dienoyloxy]-2-(octadecanoyloxy)propyl phosphonato]oxy}ethyl)azanium	[M+ACN+H]+	-0.599393	-0.229093	-0.968727	0.0711336	-0.550603	-0.0529633	-0.818672	0.992973	0.660032	0.853171	0.510957	1.05054	0.682735	0.963954	0.566964	1.99028	0.768675	1.05098	1.36727
12.941	809.28	Purpureaside C	[M+Na]+	0.0344135	1.26517	-0.366524	-0.943097	-0.26284	-0.671639	-1.26009	-0.136658	1.02414	2.40355	0.775649	0.520115	0.833446	0.627793	0.417517	0.909624	1.18086	0.697095	0.590327
6.617	809.52	Acetyl coenzyme A	[M+NH4]+	-0.228376	-0.974401	0.417527	-0.258269	0.0325486	-0.572133	0.956144	1.19327	0.853595	0.508951	1.33564	0.836091	1.02282	0.672622	1.94012	2.28671	0.883568	1.48057	1.67567
10.292	810.84	Daptomycin	[M+2H]2+	-1.18421	-0.367601	-0.783304	0.187764	-0.116785	-0.31572	0.87696	-0.389347	0.440066	0.77507	0.581034	1.139	0.922241	0.80345	1.8365	0.763475	0.733792	1.08142	1.47374
1.922	810.84	Daptomycin	[M+H]+	-0.898982	-0.099152	-0.169868	-0.09549	-0.556129	-0.572185	-1.24785	-1.03571	0.536265	0.933582	0.888924	0.935954	0.680125	0.672597	0.421076	0.487777	0.823681	0.565394	0.686423
7.391	810.84	Daptomycin	[M+2H]2+	-0.910472	-0.406628	-1.26325	-0.593335	-0.116785	-0.614774	-1.12795	0.108279	0.532011	0.754384	0.416605	0.662809	0.922241	0.653032	0.457564	1.07794	0.591452	0.777695	1.31489
6.717	812.52	1,2,6b,9,9,12a-hexamethyl-4a-[3,4,5-trihydroxy-6-(hydroxymethyl)oxan-2-yl]oxycarbonyl-10-(3,4,5-trihydroxy-6-methyloxan-2-yl)oxy-2,3,4,5,6,6a,7,8,8a,10,11,12,13,14b-tetradecahydro-1H-picene-6a-carboxylic acid	[M+H]+	-0.120124	0.954484	-0.0564026	-0.389289	0.0214566	-1.17144	-0.114863	-0.0306034	0.920109	1.93789	0.961659	0.763506	1.01498	0.443977	0.92347	0.979011	1.14579	0.84036	0.733433
9.587	813.24	[(1S,4aS,6S,7R,7aS)-4-methoxycarbonyl-7-methyl-1-[(2S,3R,4S,5S,6R)-3,4,5-trihydroxy-6-(hydroxymethyl)oxan-2-yl]oxy-1,4a,5,6,7,7a-hexahydrocyclopenta[c]pyran-6-yl] (1S,4aS,6S,7R,7aS)-6-acetyloxy-7-methyl-1-[(2S,3R,4S,5S,6R)-3,4,5-trihydroxy-6-(hydroxymethyl)oxan-2-yl]oxy-1,4a,5,6,7,7a-hexahydrocyclopenta[c]pyran-4-carboxylate	[M+H]+	-0.482575	0.230918	-0.442925	-0.554961	-0.222492	-0.455915	-0.137199	1.20881	0.715699	1.17358	0.735641	0.680675	0.857084	0.729048	0.909283	2.31147	0.826399	1.20172	1.45417
14.325	814.2	(1Z,6Z,12Z,17Z)-2,7,12,17-tetrakis(4-methoxyphenyl)-21,23,24,25-tetraaza-22-cobaltahexacyclo[9.9.3.1^{3,6}.1^{13,16}.0^{8,23}.0^{18,21}]pentacosa-1,3(25),4,6,8,10,12,14,16(24),17,19-undecaene	[M+2H]2+	0.543553	0.486329	0.576081	0.270845	-0.131889	0.193812	-0.257046	0.272444	1.45756	1.40088	1.49079	1.20651	0.912636	1.14378	0.836799	1.20785	1.38894	1.02527	0.738168
18.925	816.24	[3,4-dihydroxy-6-[5-hydroxy-2-(4-hydroxyphenyl)-4-oxo-7-[3,4,5-trihydroxy-6-(hydroxymethyl)oxan-2-yl]oxychromen-3-yl]oxy-5-[(2S,3R,4R,5R,6S)-3,4,5-trihydroxy-6-methyloxan-2-yl]oxyoxan-2-yl]methyl acetate	[M+ACN+H]+	1.20973	0.136279	-0.0728758	1.31788	-0.188703	-0.054605	0.9192	0.233309	2.31294	1.09907	0.950741	2.493	0.877394	0.962858	1.89107	1.17553	1.71394	1.22671	0.715727
8.555	816.24	[3,4-dihydroxy-6-[5-hydroxy-2-(4-hydroxyphenyl)-4-oxo-7-[3,4,5-trihydroxy-6-(hydroxymethyl)oxan-2-yl]oxychromen-3-yl]oxy-5-[(2S,3R,4R,5R,6S)-3,4,5-trihydroxy-6-methyloxan-2-yl]oxyoxan-2-yl]methyl acetate	[M+K]+	-0.448824	-0.733474	-0.112309	-0.0337247	0.415136	-0.319667	-0.0508038	0.562691	0.73264	0.601454	0.925106	0.976895	1.33342	0.801255	0.965398	1.47702	0.809024	1.14427	1.41439
10.706	817.44	1,2,6b,9,9,12a-hexamethyl-4a-[3,4,5-trihydroxy-6-(hydroxymethyl)oxan-2-yl]oxycarbonyl-10-(3,4,5-trihydroxy-6-methyloxan-2-yl)oxy-2,3,4,5,6,6a,7,8,8a,10,11,12,13,14b-tetradecahydro-1H-picene-6a-carboxylic acid	[M+H]+	-0.590366	-0.0491668	-0.958479	-0.431948	-0.242905	-0.321979	0.681237	-0.132672	0.664174	0.966494	0.514599	0.74126	0.845042	0.799972	1.60351	0.91214	0.721632	1.04017	1.44141
16.269	818.52	(2R,3R,4S,5S,6R)-2-[[(3S,6S,8R,10R,12R,13R,14R,17S)-3,12-dihydroxy-4,4,8,10,14-pentamethyl-17-[(2S)-6-methyl-2-[(2S,3R,4S,5S,6R)-3,4,5-trihydroxy-6-(hydroxymethyl)oxan-2-yl]oxyhept-5-en-2-yl]-2,3,5,6,7,9,11,12,13,15,16,17-dodecahydro-1H-cyclopenta[a]phenanthren-6-yl]oxy]-6-(hydroxymethyl)oxane-3,4,5-triol	[M+H]+	0.882915	-0.463835	-1.07398	0.10819	1.24889	0.209672	1.09816	-0.505769	1.8441	0.725056	0.475005	1.07788	2.37658	1.15642	2.14081	0.704285	1.03051	1.59453	1.54732
9.708	819.24	2-[4-[4-[3,5-dihydroxy-4-[3,4,5-trihydroxy-6-(hydroxymethyl)oxan-2-yl]phenyl]-2,5-bis(4-hydroxyphenyl)oxolan-3-yl]-2,6-dihydroxyphenyl]-6-(hydroxymethyl)oxane-3,4,5-triol	[M+H]+	-0.338202	-0.337304	-0.328831	-0.998732	-1.12054	1.46993	-1.14743	1.57645	0.791027	0.791519	0.796181	0.50044	0.459923	2.77008	0.451428	2.98234	0.719792	1.66594	2.31448
14.369	821.28	2-[1-[1-hydroxy-10,13-dimethyl-3-[3,4,5-trihydroxy-6-[[3,4,5-trihydroxy-6-(hydroxymethyl)oxan-2-yl]oxymethyl]oxan-2-yl]oxy-2,3,4,7,8,9,11,12,14,15,16,17-dodecahydro-1H-cyclopenta[a]phenanthren-17-yl]ethyl]-4-(hydroxymethyl)-5-methyl-2,3-dihydropyran-6-one	[M+H]+	-0.525776	-0.269006	-0.12989	-0.4358	-0.272682	-0.718707	-1.26544	-1.029	0.694585	0.829891	0.913901	0.739284	0.827779	0.607642	0.415972	0.490051	0.794415	0.585361	0.736845
13.488	821.28	2-[1-[1-hydroxy-10,13-dimethyl-3-[3,4,5-trihydroxy-6-[[3,4,5-trihydroxy-6-(hydroxymethyl)oxan-2-yl]oxymethyl]oxan-2-yl]oxy-2,3,4,7,8,9,11,12,14,15,16,17-dodecahydro-1H-cyclopenta[a]phenanthren-17-yl]ethyl]-4-(hydroxymethyl)-5-methyl-2,3-dihydropyran-6-one	[M+H]+	-0.349112	-0.214754	-0.346106	-1.481	-0.689281	-0.824601	-1.26299	-1.0333	0.785067	0.861693	0.786704	0.358239	0.620163	0.564638	0.41668	0.488593	0.697926	0.522519	0.748673
15.125	823.44	Glycyrrhizate	[M+H]+	1.15461	1.07364	-0.360095	-0.470129	-0.291318	-0.220024	-0.28111	-0.64174	2.22624	2.10474	0.779113	0.7219	0.817155	0.858551	0.822958	0.640939	1.458	0.784901	0.538341
14.4	825	Myxovalargin C	[M+H]+	-0.593326	-0.485943	1.11723	0.440668	-0.193011	-0.458666	0.145181	-0.651737	0.662813	0.71403	2.16931	1.35723	0.874778	0.727659	1.10587	0.636513	1.22585	0.836205	0.682145
15.866	825.36	1-(2-(cyclohex-1-en-1-yl)ethyl)-5-((3-(2-(cyclohex-1-en-1-yl)ethyl)-6-hydroxy-4-oxo-2-thioxo-1,2,3,4-tetrahydropyrimidin-5-yl)(4-methoxy-3-(((1R,5R)-8-oxo-2,3,4,5,6,8-hexahydro-1H-1,5-methanopyrido[1,2-a][1,5]diazocin-3-ium-3-yl)methyl)phenyl)methyl)-...	[M+H]+	0.0606144	-0.079531	-0.297497	0.0140471	-0.092593	-1.40623	-0.176926	-1.08178	1.04291	0.946365	0.813663	1.00978	0.937836	0.377298	0.884586	0.472447	0.953181	0.668041	0.700855
16.505	827.04	1,2,3,6-tetragalloylglucose	[M+H]+	1.32346	0.0404322	-0.225603	-0.664918	0.0709005	1.12772	-0.0365998	1.40629	2.50266	1.02842	0.855237	0.630724	1.05037	2.18513	0.97495	2.65055	1.25426	1.71525	1.36754
15.615	827.28	2-[[4-[4,6-dihydroxy-3-(3-methylbut-2-enyl)-2-[3,4,5-trihydroxy-6-(hydroxymethyl)oxan-2-yl]oxyphenyl]-3-hydroxy-2-(4-hydroxyphenyl)-5-methoxy-3,4-dihydro-2H-chromen-7-yl]oxy]-6-(hydroxymethyl)oxane-3,4,5-triol	[M+H]+	-0.587326	-0.488335	0.0124179	-0.00132542	-0.586546	-0.822574	-0.596422	1.41261	0.665576	0.712847	1.00864	0.999082	0.665935	0.565432	0.661392	2.66218	0.846537	1.13874	1.34517
20.258	827.4	Stevioside	[M+NH4]+	0.750847	0.913895	-0.534904	0.190907	-0.134486	-0.111142	-0.33948	0.1703	1.68278	1.88413	0.690205	1.14148	0.910994	0.925855	0.790326	1.12529	1.34965	0.938117	0.695083
14.956	828.48	KITASAMYCIN	[M+NH4]+	-0.888717	-0.861324	-1.34005	-0.320964	-0.223628	-0.478778	-0.458674	-0.171185	0.540094	0.550447	0.395006	0.800535	0.856409	0.717585	0.727655	0.888113	0.571521	0.79744	1.3953
12.891	831.48	NCGC00385705-01_C43H68O14_(3beta,5xi,9xi,16beta,18xi,21beta,22alpha)-28-Acetoxy-16,22,23-trihydroxy-21-[(2-methylbutanoyl)oxy]olean-12-en-3-yl beta-D-glucopyranosiduronic acid	[M+2H]2+	0.580052	-0.734748	0.642234	0.603146	-0.476307	-0.51827	-0.663689	-0.781074	1.4949	0.600923	1.56074	1.51903	0.718815	0.698209	0.631262	0.581933	1.2939	0.657555	0.508197
2.117	833.4	6-[[(2R,3R,6aR,6bS,8aS,12aS,14bR)-2-hydroxy-4,4,6a,6b,11,11,14b-heptamethyl-8a-[3,4,5-trihydroxy-6-(hydroxymethyl)oxan-2-yl]oxycarbonyl-1,2,3,4a,5,6,7,8,9,10,12,12a,14,14a-tetradecahydropicen-3-yl]oxy]-3,4,5-trihydroxyoxane-2-carboxylic acid	[M+2H]2+	-0.435228	0.028419	-0.313708	-0.1656	-0.383436	-0.896886	-0.641773	-0.695726	0.739577	1.01989	0.804571	0.891558	0.76661	0.537045	0.640925	0.617399	0.8639	0.640494	0.741399
5.894	835.56	MLS001074061-01!DIRITHROMYCIN	[M+H]+	-0.370867	-0.53584	1.04753	-0.375659	-0.459661	-0.927484	0.129104	-0.522345	0.773318	0.689757	2.06699	0.770753	0.727157	0.525775	1.09361	0.696239	1.0752	0.760696	0.707491
12.522	835.92	Iobitridol	[M+H]+	-0.350623	-0.0592423	1.22701	-0.369695	0.0679372	-0.119433	-1.21555	-1.06123	0.784245	0.959768	2.34082	0.773946	1.04822	0.920549	0.43061	0.479225	1.2147	0.71965	0.592453
18.816	837.36	(7S,9E,11S,12R,13S,14S,15S,16R,17S,18S,19E,21Z)-26-[benzyl(methyl)amino]-2,15,17-trihydroxy-11-methoxy-3,7,12,14,16,18,22-heptamethyl-6,23,27,29-tetraoxo-8,30-dioxa-24-azatetracyclo[23.3.1.1^{4,7}.0^{5,28}]triaconta-1,3,5(28),9,19,21,25-heptaen-13-yl ...	[M+H]+	0.00680963	0.47292	0.0697046	1.1816	0.166364	0.0883322	1.37153	1.60174	1.00473	1.38792	1.0495	2.26828	1.12223	1.06314	2.58745	3.03509	1.42761	1.95198	1.36731
19.951	839.16	3-[(2S,3R,4S,5S,6R)-4,5-dihydroxy-3-[(2R,3R,4R,5R,6S)-3,4,5-trihydroxy-6-methyloxan-2-yl]oxy-6-[[(2R,3R,4R,5R,6S)-3,4,5-trihydroxy-6-methyloxan-2-yl]oxymethyl]oxan-2-yl]oxy-5,7-dihydroxy-2-(4-hydroxy-3-methoxyphenyl)-6-methoxychromen-4-one	[M+2H]2+	1.55006	1.53382	-0.335834	1.49925	1.56188	1.6398	1.66737	1.76949	2.92829	2.89551	0.792326	2.82697	2.95239	3.11623	3.17635	3.40934	2.36077	3.16358	1.34006
21.685	839.28	Utilin	[M+NH4]+	1.46665	1.42873	1.43753	1.33529	0.292997	1.36901	0.791324	0.754338	2.7638	2.6921	2.70858	2.52326	1.22518	2.58292	1.73066	1.68686	2.67194	1.80641	0.676067
14.911	840.48	Apratoxin A	[M+H]+	-0.50806	0.0134072	1.16899	-0.402063	-0.79636	-0.680174	-0.33842	-1.32267	0.703167	1.00934	2.24855	0.756775	0.5758	0.62409	0.790907	0.399794	1.17946	0.597648	0.506715
4.133	841.44	NCGC00169683-02_C42H64O17_2(5H)-Furanone, 4-[3-[[O-beta-D-glucopyranosyl-(1->6)-O-beta-D-glucopyranosyl-(1->4)-2,6-dideoxy-3-O-methyl-D-lyxo-hexopyranosyl]oxy]tetradecahydro-10,12b-dimethyl-13-oxo-1H-6a,10-methanocycloocta[a]naphthalen-9-yl]-	[M+2H]2+	-0.684237	-1.24545	-1.31731	-0.350224	-0.409172	-0.142958	-0.940025	-0.157638	0.622335	0.421776	0.401282	0.784462	0.753056	0.905661	0.521224	0.896492	0.557464	0.769108	1.37966
14.296	843.24	2-[[4-[4,6-dihydroxy-3-(3-methylbut-2-enyl)-2-[3,4,5-trihydroxy-6-(hydroxymethyl)oxan-2-yl]oxyphenyl]-3-hydroxy-2-(4-hydroxyphenyl)-5-methoxy-3,4-dihydro-2H-chromen-7-yl]oxy]-6-(hydroxymethyl)oxane-3,4,5-triol	[M+2H]2+	-0.144972	0.914239	0.126721	-0.293316	-0.296727	-0.178739	-0.488032	-0.337162	0.904397	1.88457	1.09181	0.816024	0.814097	0.883475	0.712997	0.791597	1.1742	0.800542	0.681775
9.602	843.48	NCGC00385692-01_C44H68O14_3-Hydroxyspirosta-5,25(27)-dien-1-yl 2-O-(6-deoxy-alpha-L-mannopyranosyl)-4-O-(2-hydroxy-3-methylpentanoyl)-alpha-L-arabinopyranoside	[M+H]+	-0.602635	-0.596243	-0.899093	-0.447622	-0.844245	-0.136332	0.0106001	0.08082	0.65855	0.661474	0.536224	0.73325	0.557002	0.90983	1.00737	1.05762	0.647375	0.882956	1.3639
16.215	844.32	ferric coprogen	[M+H]+	-0.325577	0.781586	-0.0553349	-0.294256	-0.612874	-0.274956	-0.387263	-0.431815	0.797979	1.71902	0.962371	0.815493	0.653893	0.826476	0.764579	0.741329	1.07372	0.746569	0.695314
13.008	845.4	(8Z,8'Z)-8,8'-bis(((3,4-dimethoxyphenethyl)amino)methylene)-1,1',6,6'-tetrahydroxy-5,5'-diisopropyl-3,3'-dimethyl-[2,2'-binaphthalene]-7,7'(8H,8'H)-dione	[M+H]+	-1.25257	-0.497039	-0.973327	-0.497252	-0.17535	-0.594445	-0.0334958	0.851162	0.419701	0.70856	0.50933	0.708455	0.885552	0.662299	0.97705	1.80395	0.586511	1.08221	1.84517
9.233	847.2	(2R,3R,4S,5R,6R)-2-(acetoxymethyl)-6-(((2R,3R,4S,5R,6S)-4,5-diacetoxy-2-(acetoxymethyl)-6-((5,8-dihydroxy-1,4-dioxo-1,4-dihydronaphthalen-2-yl)oxy)tetrahydro-2H-pyran-3-yl)oxy)tetrahydro-2H-pyran-3,4,5-triyl triacetate	[M+H]+	0.92714	-1.1315	-1.17918	0.119629	-0.446345	-0.865999	-0.54555	-0.251163	1.9015	0.456442	0.441602	1.08646	0.7339	0.548666	0.68513	0.840219	0.971501	0.701979	0.722572
5.412	847.32	1-(2-(cyclohex-1-en-1-yl)ethyl)-5-((3-(2-(cyclohex-1-en-1-yl)ethyl)-6-hydroxy-4-oxo-2-thioxo-1,2,3,4-tetrahydropyrimidin-5-yl)(4-methoxy-3-(((1R,5R)-8-oxo-2,3,4,5,6,8-hexahydro-1H-1,5-methanopyrido[1,2-a][1,5]diazocin-3-ium-3-yl)methyl)phenyl)methyl)-...	[M+H]+	-0.411504	1.07821	-0.277665	-0.508273	-0.14538	-0.569582	-0.472146	-0.526062	0.751839	2.11141	0.824925	0.703064	0.904141	0.673812	0.720891	0.694448	1.09781	0.748323	0.681651
2.99	848.28	Euojaponine D	[M+H]+	0.00670468	-0.543662	-0.515765	-0.21057	-0.600565	-0.268839	-1.16989	-0.994908	1.00466	0.686027	0.699422	0.864195	0.659496	0.829987	0.444456	0.501768	0.813576	0.608927	0.748457
6.649	849.36	(2S,3S,4S,5R,6R)-6-[[(3S,4R,6aR,6bS,8aS,14bR)-4-(hydroxymethyl)-4,6a,6b,11,11,14b-hexamethyl-8a-[(2S,3R,4S,5S,6R)-3,4,5-trihydroxy-6-(hydroxymethyl)oxan-2-yl]oxycarbonyl-1,2,3,4a,5,6,7,8,9,10,12,12a,14,14a-tetradecahydropicen-3-yl]oxy]-3,4,5-trihydroxyoxane-2-carboxylic acid	[M+Na]+	-0.73678	-0.624888	0.229143	-0.571089	-0.4184	-0.708407	6.867e-06	1.1222	0.600077	0.64847	1.17214	0.673109	0.748254	0.611995	1	2.17679	0.773449	1.13426	1.4665
13.408	849.48	(2S,3S,4S,5R,6R)-6-[[(2S,3R,4R,6aR,6bS,8aS,14bR)-2-hydroxy-4-(hydroxymethyl)-4,6a,6b,11,11,14b-hexamethyl-8a-[(2S,3R,4S,5S,6R)-3,4,5-trihydroxy-6-(hydroxymethyl)oxan-2-yl]oxycarbonyl-1,2,3,4a,5,6,7,8,9,10,12,12a,14,14a-tetradecahydropicen-3-yl]oxy]-3,4,5-trihydroxyoxane-2-carboxylic acid	[M+H]+	0.0700924	-0.83075	-0.433821	-0.0870151	-0.468111	-0.942989	-1.25954	-0.712784	1.04978	0.562237	0.740298	0.941469	0.72291	0.520154	0.417677	0.610142	0.823447	0.567721	0.689444
9.056	851.28	DP5	[M+H]+	-0.226655	-0.639235	-0.56743	0.999928	1.16081	-0.309105	-0.463574	1.54947	0.854614	0.642054	0.674818	1.9999	2.23584	0.807142	0.725187	2.92709	1.04285	1.67381	1.60504
11.043	851.28	DP5	[M+H]+	-0.495275	-0.056403	-0.25469	-0.427127	-0.347779	-0.0737904	1.46061	-0.0604491	0.709427	0.961659	0.838167	0.743741	0.785793	0.950138	2.75224	0.958966	0.813249	1.36178	1.6745
19.76	851.4	N,N'-((7S,7'S)-(hexane-1,6-diylbis(azanediyl))bis(1,2,3-trimethoxy-9-oxo-5,6,7,9-tetrahydrobenzo[a]heptalene-10,7-diyl))diacetamide	[M+H]+	0.612011	1.0885	0.389454	1.18744	0.708851	-0.618526	1.0879	-0.490106	1.52839	2.12653	1.3099	2.27749	1.6345	0.651336	2.12564	0.711973	1.81058	1.28086	0.707434
16.281	852.48	alpha-Chaconine	[M+NH4]+	0.034598	-1.35063	-0.525768	-0.126673	-0.258657	-0.115465	-0.999022	1.03059	1.02427	0.392121	0.694589	0.915942	0.835866	0.923084	0.500339	2.04285	0.756731	1.07554	1.42129
14.948	852.48	alpha-Chaconine	[M+ACN+H]+	-0.864331	-0.559726	0.827722	-0.340701	-0.689153	-1.00632	0.105939	-0.84593	0.549301	0.678431	1.77488	0.789658	0.620218	0.497816	1.07619	0.556352	0.948068	0.687645	0.725312
15.293	854.16	3-hydroxybutanoyl CoA	[M+CH3OH+H]+	0.150068	-0.0957693	-0.521211	0.453507	-0.499996	-0.700397	-0.431341	-0.682279	1.10962	0.935773	0.696787	1.36936	0.707109	0.615403	0.741572	0.62318	1.02789	0.671816	0.65359
15.318	855.36	Napsamycin C	[M+H-H2O]+	-1.07021	-0.354306	-0.0487711	-0.490261	-0.0922681	0.885788	-0.239879	-0.507548	0.476249	0.782246	0.966759	0.711896	0.938047	1.84777	0.846817	0.703417	0.734288	1.08401	1.47628
9.526	856.32	(7S,9E,11S,12R,13S,14S,15S,16R,17S,18S,19E,21Z)-13-(acetyloxy)-15,17-dihydroxy-11-methoxy-3,7,12,14,16,18,22-heptamethyl-6,23,27,29-tetraoxo-8,30-dioxa-24-azatetracyclo[23.3.1.1^{4,7}.0^{5,28}]triaconta-1,3,5(28),9,19,21,25-heptaen-2-yl 4-chlorobenzoa...	[M+H]+	-0.309056	-0.616626	-0.885273	-0.128931	0.00617195	-0.369474	1.2264	0.00522626	0.80717	0.652195	0.541385	0.914509	1.00429	0.774065	2.33982	1.00363	0.728815	1.28045	1.75689
13.832	856.44	4-[(7R,11S,14S,16R)-14-[(4-methoxy-6-methyl-5-{[(2S,3R,4S,5S,6R)-3,4,5-trihydroxy-6-({[(2R,3R,4S,5S,6R)-3,4,5-trihydroxy-6-(hydroxymethyl)oxan-2-yl]oxy}methyl)oxan-2-yl]oxy}oxan-2-yl)oxy]-7,11-dimethyl-2-oxapentacyclo[8.8.0.0?,?.0?,?.0??,??]octadec-5-en-6-yl]-2,5-dihydrofuran-2-one	[M+H]+	1.41775	-1.29002	-0.46634	-0.161392	1.39565	-0.355636	1.32556	-0.6841	2.67169	0.408946	0.723798	0.894162	2.63107	0.781525	2.50631	0.622394	1.17465	1.63532	1.39218
9.772	857.52	MLS001074061-01!DIRITHROMYCIN	[M+K]+	-0.204346	-1.26642	-0.173748	-0.570868	-0.819633	-0.130261	-0.232581	0.67461	0.867932	0.415691	0.886537	0.673212	0.566586	0.913666	0.851111	1.59617	0.710843	0.981882	1.38129
6.23	859.32	Bussein	[M+H]+	-0.27159	-0.538197	-0.213158	-0.511344	-0.57044	-0.648004	1.47991	-0.0975084	0.828406	0.688631	0.862647	0.701569	0.673411	0.638163	2.78932	0.934646	0.770313	1.25889	1.63425
9.643	859.32	Bussein	[M+H]+	-0.4816	-0.299758	0.382662	-0.558095	-0.446345	-0.206544	1.40155	-0.596148	0.716183	0.812388	1.30375	0.679198	0.7339	0.866611	2.64185	0.661518	0.877879	1.22597	1.39651
9.075	861.36	Glycyrrhizic Acid, Ammonium Salt	[M+H]+	-0.903257	-0.226429	-0.810869	-0.427853	-0.824204	0.0815208	0.207931	-0.148345	0.534678	0.854748	0.570038	0.743367	0.564794	1.05813	1.15503	0.902285	0.675708	0.92006	1.36162
8.69	861.6	Kurahyne	[M+K]+	-0.167469	-0.24197	-0.263539	0.269242	-0.677854	-0.69451	-0.369665	-0.377159	0.890404	0.84559	0.833042	1.20517	0.625094	0.617919	0.773962	0.769952	0.943552	0.696732	0.738414
18.949	865.32	XylManGlcNAcFucGlcNAc	[M+H]+	0.883053	0.18411	0.087815	-0.325699	-0.592909	-0.388431	-0.522798	-0.35749	1.84427	1.13612	1.06276	0.797912	0.663005	0.76396	0.69602	0.780522	1.21027	0.725877	0.599767
2.286	866.16	alphamethylacetoacetyl CoA	[M+2H]2+	-0.331199	0.297608	-0.862901	-0.684351	0.345172	0.149709	0.332697	0.476521	0.794876	1.2291	0.549846	0.622286	1.2703	1.10935	1.25937	1.39138	0.799028	1.2576	1.57391
11.468	866.64	Halovir A	[M+ACN+H]+	-0.126714	0.857818	-0.162702	-0.591573	-0.211688	-0.847697	-0.657183	-0.127036	0.915915	1.8123	0.89335	0.663619	0.863526	0.555671	0.634115	0.915711	1.0713	0.742256	0.692858
13.297	867.24	(3S,4R)-7-hydroxy-3-[(3S,4R)-7-hydroxy-4-(4-hydroxyphenyl)-2-oxo-5-[(2S,3R,4S,5S,6R)-3,4,5-trihydroxy-6-(hydroxymethyl)oxan-2-yl]oxy-3,4-dihydrochromen-3-yl]-4-(4-hydroxyphenyl)-5-[(2S,3R,4S,5S,6R)-3,4,5-trihydroxy-6-(hydroxymethyl)oxan-2-yl]oxy-3,4-dihydrochromen-2-one	[M+H-H2O]+	-0.406969	1.27068	-0.153313	-0.250956	-0.423366	-0.374619	-0.183296	-0.0539108	0.754206	2.41276	0.899183	0.840339	0.745683	0.771309	0.880688	0.963321	1.22662	0.840251	0.685012
19.926	868.32	Wilforine	[M+H]+	1.21087	0.57864	0.011394	0.0494577	1.05731	1.16436	1.31316	0.236168	2.31477	1.49344	1.00793	1.03488	2.08105	2.24134	2.48485	1.17786	1.46275	1.99628	1.36474
6.319	869.16	THEAFLAVIN DIGALLATE	[M+ACN+H]+	-0.918371	-0.727961	-0.952525	1.10855	-0.690158	-0.137369	-0.818672	-0.495818	0.529106	0.603757	0.516727	2.15629	0.619786	0.909176	0.566964	0.709159	0.95147	0.701271	0.73704
16.417	871.2	Sennoside C	[M+Na]+	-0.532477	-0.242191	-0.625441	0.124051	-0.175864	1.00712	-0.294528	-0.489327	0.691367	0.84546	0.648222	1.08979	0.885237	2.0099	0.815339	0.712357	0.81871	1.10571	1.35055
14.601	872.52	Tolytoxin	[M+H]+	-0.531903	-0.844361	-0.574092	-0.310775	-0.103318	-0.645414	0.778928	-0.701887	0.691642	0.556957	0.671709	0.806209	0.930889	0.639309	1.71586	0.614767	0.681629	0.975205	1.4307
12.816	873.24	camellikaempferoside A	[M+2H]2+	0.888359	-0.185089	-0.698136	0.579448	0.956406	-0.835875	0.917839	1.45948	1.85107	0.879595	0.616368	1.49428	1.94047	0.560243	1.88928	2.7501	1.21033	1.78502	1.47483
15.836	873.48	(1'R,2S,4'S,5S,6R,8'R,10'E,12'S,13'S,14'E,16'E,20'R,21'R,24'S)-6-(butan-2-yl)-21',24'-dihydroxy-12'-{[(2R,4S,5S,6S)-5-{[(2S,4S,5S,6S)-5-hydroxy-4-methoxy-6-methyloxan-2-yl]oxy}-4-methoxy-6-methyloxan-2-yl]oxy}-5,11',13',22'-tetramethyl-5,6-dihydro-3',...	[M+H]+	-0.559937	-0.149876	-0.0437968	-0.0979413	1.06399	0.302864	1.06356	-0.178698	0.678332	0.901328	0.970099	0.934365	2.09071	1.23359	2.09009	0.8835	0.871031	1.57447	1.8076
11.42	873.48	Pesticide4_Avermectin B1b_C48H72O14_(1'R,2S,4'S,5S,6R,8'R,10'E,12'S,13'S,14'E,16'E,20'R,21'R,24'S)-6-[(2S)-2-Butanyl]-21',24'-dihydroxy-5,11',13',22'-tetramethyl-2'-oxo-5,6-dihydrospiro[pyran-2,6'-[3,7,19]trioxatetracyclo[15.6.1.1~4,8~.0~20,24~]pentacosa[10,14,16,22]tetraen]-12'-yl 2,6-dideoxy-4-O-(2,6-dideoxy-3-O-methyl-alpha-L-arabino-hexopyranosyl)-3-O-methyl-alpha-L-arabino-hexopyranoside	[M+H]+	-0.820043	-1.32538	-0.243493	-0.899745	-0.211688	0.08368	-0.0469797	1.20769	0.566425	0.399044	0.844698	0.535982	0.863526	1.05972	0.967961	2.30968	0.586537	1.30022	2.21677
14.784	874.44	NCGC00384881-01!(3S,5R,8R,10R,13R,14S,17R)-3-[5-[(2S,3R,4R,5S,6R)-3,4-dihydroxy-6-(hydroxymethyl)-5-[(2S,3R,4S,5S,6R)-3,4,5-trihydroxy-6-(hydroxymethyl)oxan-2-yl]oxyoxan-2-yl]oxy-4-methoxy-6-methyloxan-2-yl]oxy-14-hydroxy-13-methyl-17-(5-oxo-2H-furan-3-yl)-1,2,3,4,5,6,7,8,9,11,12,15,16,17-tetradecahydrocyclopenta[a]phenanthrene-10-carbaldehyde	[M+H-H2O]+	-0.0474002	-0.651048	-0.418866	-0.32592	-0.322549	0.380686	0.873755	-0.819456	0.967679	0.636817	0.748012	0.79779	0.799656	1.30196	1.83243	0.566656	0.787575	1.12517	1.42866
10.536	875.28	NCGC00381243-01_C39H48O21_	[M+NH4]+	-0.589	0.25357	-0.0928453	-1.00937	0.18288	0.288609	-0.818672	1.12128	0.664803	1.19215	0.937672	0.496765	1.13515	1.22146	0.566964	2.1754	0.822848	1.27474	1.54918
11.879	876.48	NCGC00179841-03!3-[(3S,5R,10S,13R,14S,17S)-14-hydroxy-3-[(2R,3S,4S,5S,6S)-3-hydroxy-4-methoxy-6-methyl-5-[(2S,3R,4S,5S,6R)-3,4,5-trihydroxy-6-[[(2R,3R,4S,5S,6R)-3,4,5-trihydroxy-6-(hydroxymethyl)oxan-2-yl]oxymethyl]oxan-2-yl]oxyoxan-2-yl]oxy-10,13-dimethyl-1,2,3,4,5,6,7,8,9,11,12,15,16,17-tetradecahydrocyclopenta[a]phenanthren-17-yl]-2H-furan-5-one	[M+H]+	-0.471526	0.632764	-0.766582	-0.317157	-0.320831	-0.755594	-1.21555	-1.39536	0.721201	1.55053	0.587809	0.80265	0.800609	0.592303	0.43061	0.38015	0.915548	0.550918	0.601736
3.497	876.48	NCGC00179841-03!3-[(3S,5R,10S,13R,14S,17S)-14-hydroxy-3-[(2R,3S,4S,5S,6S)-3-hydroxy-4-methoxy-6-methyl-5-[(2S,3R,4S,5S,6R)-3,4,5-trihydroxy-6-[[(2R,3R,4S,5S,6R)-3,4,5-trihydroxy-6-(hydroxymethyl)oxan-2-yl]oxymethyl]oxan-2-yl]oxyoxan-2-yl]oxy-10,13-dimethyl-1,2,3,4,5,6,7,8,9,11,12,15,16,17-tetradecahydrocyclopenta[a]phenanthren-17-yl]-2H-furan-5-one	[M+H]+	-0.281929	-0.283577	-0.764443	0.140169	-0.808357	-0.595901	-1.1709	-0.601521	0.82249	0.821552	0.588681	1.10203	0.571032	0.661631	0.444144	0.659059	0.833689	0.583966	0.700461
18.992	878.16	NCGC00380685-01![(2S,3R,4S,5R,6R)-5-hydroxy-2,4-bis[(3,4,5-trihydroxybenzoyl)oxy]-6-[(3,4,5-trihydroxybenzoyl)oxymethyl]oxan-3-yl] 3,4,5-trihydroxy-2-(2-methoxy-2-oxoethyl)benzoate	[M+2H]2+	1.25422	1.34904	1.19231	1.1562	1.21584	0.176767	1.25407	-0.0281266	2.38538	2.54743	2.28519	2.2287	2.32276	1.13035	2.38513	0.980693	2.36168	1.70473	0.721831
18.243	879.48	(7S,9E,11S,12R,13S,14S,15S,16R,17S,18S,19E,21Z)-26-(dihexylamino)-2,15,17-trihydroxy-11-methoxy-3,7,12,14,16,18,22-heptamethyl-6,23,27,29-tetraoxo-8,30-dioxa-24-azatetracyclo[23.3.1.1^{4,7}.0^{5,28}]triaconta-1,3,5(28),9,19,21,25-heptaen-13-yl acetate	[M+H-H2O]+	1.07571	0.111252	-0.513834	-0.32755	0.168198	-0.292134	-0.70124	-0.0668291	2.10776	1.08017	0.700359	0.796888	1.12365	0.816693	0.615044	0.954734	1.17129	0.877531	0.749199
7.941	881.4	3-[(3S,10S,13R)-14-hydroxy-3-[4-methoxy-6-methyl-5-[3,4,5-trihydroxy-6-[[3,4,5-trihydroxy-6-(hydroxymethyl)oxan-2-yl]oxymethyl]oxan-2-yl]oxyoxan-2-yl]oxy-10,13-dimethyl-1,2,3,4,5,6,7,8,9,11,12,15,16,17-tetradecahydrocyclopenta[a]phenanthren-17-yl]-2H-furan-5-one	[M+Na]+	-0.493237	-0.86403	-0.289026	-0.833331	-0.909026	-0.179955	1.36813	-0.858093	0.710429	0.549416	0.818454	0.561232	0.532545	0.88273	2.58136	0.551681	0.659883	1.13708	1.72315
14.965	883.32	euphodendroidin R	[M+Na]+	0.0779537	0.115547	0.124336	-0.23508	-0.99716	-0.209845	-0.0709698	-0.480653	1.05552	1.08339	1.09001	0.849638	0.500985	0.86463	0.951998	0.716653	1.01964	0.758567	0.743957
11.558	884.64	C16 Galactosyl(?) Ceramide (d18:1/16:0)	[M+H]+	-0.0809139	-0.734748	-0.305462	-0.979579	0.0514817	-0.370618	-0.652846	0.90775	0.945459	0.600923	0.809183	0.507128	1.03633	0.773451	0.636025	1.87612	0.715673	1.08048	1.50974
19.562	887.28	camellikaempferoside B	[M+NH4]+	-0.253333	-0.664674	-0.438774	0.515836	0.311982	-0.0949231	-0.0431571	0.802593	0.838956	0.630831	0.737761	1.42982	1.24141	0.936322	0.970529	1.74423	0.909343	1.22312	1.34506
16.217	888.48	NCGC00347499-02_C50H65NO13_(7E,11E)-17-({4,6-Dideoxy-4-[(2-hydroxy-4-methoxy-6-methylbenzoyl)amino]-3-C-methylhexopyranosyl}oxy)-27-hydroxy-3,6,8,12,14,20,22-heptamethyl-23,25-dioxo-26-oxapentacyclo[22.2.1.0~1,6~.0~13,22~.0~16,21~]heptacosa-4,7,11,14,24(27)-pentaene-4-carboxylic acid	[M+Na]+	-0.250047	-0.726559	-0.421112	-0.132404	-0.815272	-1.02041	-0.988698	-0.397263	0.840869	0.604343	0.746849	0.91231	0.568301	0.492977	0.503932	0.759298	0.776093	0.581127	0.748786
15.123	890.4	NCGC00384513-01_C42H64O19_(3beta,5alpha,9xi)-3-{[beta-D-Glucopyranosyl-(1->6)-beta-D-glucopyranosyl-(1->4)-6-deoxy-3-O-methyl-beta-L-idopyranosyl]oxy}-14-hydroxy-19-oxocard-20(22)-enolide	[M+ACN+H]+	1.35737	-0.733999	-0.657509	0.252134	-0.358003	-0.164785	-0.431476	-0.106875	2.56218	0.601235	0.633972	1.19097	0.780244	0.892062	0.741503	0.928597	1.24709	0.835601	0.670042
20.016	890.52	Pesticide4_Avermectin B1b_C48H72O14_(1'R,2S,4'S,5S,6R,8'R,10'E,12'S,13'S,14'E,16'E,20'R,21'R,24'S)-6-[(2S)-2-Butanyl]-21',24'-dihydroxy-5,11',13',22'-tetramethyl-2'-oxo-5,6-dihydrospiro[pyran-2,6'-[3,7,19]trioxatetracyclo[15.6.1.1~4,8~.0~20,24~]pentacosa[10,14,16,22]tetraen]-12'-yl 2,6-dideoxy-4-O-(2,6-dideoxy-3-O-methyl-alpha-L-arabino-hexopyranosyl)-3-O-methyl-alpha-L-arabino-hexopyranoside	[M+H]+	0.0858485	1.1402	1.15682	0.949839	1.30234	1.30424	1.42596	1.38565	1.06131	2.20412	2.22965	1.93166	2.46629	2.46954	2.68694	2.61289	1.85668	2.55892	1.37822
15.844	891.12	Theaflavin digallate	[M+H-H2O]+	1.27001	1.61692	1.20095	1.35883	0.891075	1.02274	0.993049	0.672658	2.41164	3.0672	2.29891	2.56477	1.85456	2.03177	1.99039	1.59401	2.58563	1.86768	0.722332
9.724	891.12	Theaflavin digallate	[M+CH3OH+H]+	-0.361882	1.21144	0.105126	1.54988	-0.552925	-0.184788	-0.341931	-0.399538	0.778149	2.31568	1.07559	2.92793	0.681637	0.879779	0.788984	0.758101	1.77434	0.777125	0.437981
5.354	891.36	Pedein B	[M+CH3OH+H]+	-0.722261	0.016939	-0.355047	-0.141324	-0.502904	-0.468898	1.27203	-0.36096	0.606147	1.01181	0.781844	0.906687	0.705685	0.722516	2.41501	0.778646	0.826622	1.15547	1.39782
16.246	892.44	15'-[(5-{[3,4-dihydroxy-6-(hydroxymethyl)-5-{[3,4,5-trihydroxy-6-(hydroxymethyl)oxan-2-yl]oxy}oxan-2-yl]oxy}-3-hydroxy-4-methoxy-6-methyloxan-2-yl)oxy]-7'-hydroxy-8',12'-dimethyl-6'-oxaspiro[oxolane-3,5'-pentacyclo[9.8.0.0?,?.0?,?.0??,??]nonadecane]-5-one	[M+H]+	-0.602635	-0.0825224	0.0143874	1.02212	-0.441606	-0.563291	-0.38426	-0.34755	0.65855	0.944405	1.01002	2.03089	0.736314	0.676756	0.766172	0.785918	1.16097	0.74129	0.63851
10.989	897.48	15'-[(5-{[3,4-dihydroxy-6-(hydroxymethyl)-5-{[3,4,5-trihydroxy-6-(hydroxymethyl)oxan-2-yl]oxy}oxan-2-yl]oxy}-3-hydroxy-4-methoxy-6-methyloxan-2-yl)oxy]-7'-hydroxy-8',12'-dimethyl-6'-oxaspiro[oxolane-3,5'-pentacyclo[9.8.0.0?,?.0?,?.0??,??]nonadecane]-5-one	[M+Na]+	-0.69672	-0.83075	-0.739886	-0.91947	-0.668506	-0.182533	-0.136089	-0.32681	0.616973	0.562237	0.598787	0.528703	0.629158	0.881155	0.909983	0.797298	0.576675	0.804398	1.39489
10.036	902.16	alphahydroxyphenyl CoA	[M+H-H2O]+	-0.903378	-0.737887	-0.471305	-0.618292	-0.294868	-0.687625	-0.228151	0.641081	0.534633	0.599617	0.721312	0.651442	0.815147	0.620875	0.853728	1.5595	0.626751	0.962312	1.5354
5.281	903.24	NCGC00384600-01![(2S,3R,4S,5S,6R)-2-[3-[(2S,3R,4S,5S,6R)-4,5-dihydroxy-6-(hydroxymethyl)-3-[(2S,3R,4R,5R,6S)-3,4,5-trihydroxy-6-methyloxan-2-yl]oxyoxan-2-yl]oxy-5-hydroxy-2-(4-hydroxyphenyl)-4-oxochromen-7-yl]oxy-4,5-dihydroxy-6-(hydroxymethyl)oxan-3-yl] (E)-3-(4-hydroxyphenyl)prop-2-enoate	[M+2H]2+	-0.149435	0.334701	-1.27046	-0.140949	-0.663933	-0.486575	-0.368253	1.27325	0.901604	1.26112	0.414529	0.906922	0.631155	0.713717	0.77472	2.41705	0.871043	1.13416	1.30207
14.194	903.24	NCGC00384600-01![(2S,3R,4S,5S,6R)-2-[3-[(2S,3R,4S,5S,6R)-4,5-dihydroxy-6-(hydroxymethyl)-3-[(2S,3R,4R,5R,6S)-3,4,5-trihydroxy-6-methyloxan-2-yl]oxyoxan-2-yl]oxy-5-hydroxy-2-(4-hydroxyphenyl)-4-oxochromen-7-yl]oxy-4,5-dihydroxy-6-(hydroxymethyl)oxan-3-yl] (E)-3-(4-hydroxyphenyl)prop-2-enoate	[M+H]+	-0.406969	0.83031	-0.301829	-0.135337	-0.640259	-1.32912	-0.65254	-0.443904	0.754206	1.77807	0.811223	0.910457	0.641598	0.398012	0.636159	0.735143	1.06349	0.602728	0.566746
20.099	903.36	(7S,9E,11S,12R,13S,14S,15S,16R,17S,18S,19E,21Z)-13-(acetyloxy)-15,17-dihydroxy-11-methoxy-3,7,12,14,16,18,22-heptamethyl-6,23,27,29-tetraoxo-26-(pyrrolidin-1-yl)-8,30-dioxa-24-azatetracyclo[23.3.1.1^{4,7}.0^{5,28}]triaconta-1,3,5(28),9,19,21,25-heptae...	[M+H]+	1.07371	0.42915	-0.0146145	-0.949817	-0.136561	0.358071	0.985052	1.22536	2.10483	1.34644	0.989921	0.517698	0.909685	1.28171	1.97938	2.33814	1.23972	1.62723	1.31258
16.858	903.48	Anemarsaponin C	[M+H]+	-0.00615415	-0.722611	-0.45643	-0.941043	-0.262571	-0.076491	-0.502173	1.28158	0.995743	0.606	0.728787	0.520856	0.833601	0.948362	0.706042	2.43105	0.712847	1.22976	1.72515
8.967	903.72	1-((3R,10S,13S)-10,13-dimethyl-17-octyl-2,3,4,7,8,9,10,11,12,13,14,15,16,17-tetradecahydro-1H-cyclopenta[a]phenanthren-3-yl) 4-((3S,10R,13R)-10,13-dimethyl-17-octyl-2,3,4,7,8,9,10,11,12,13,14,15,16,17-tetradecahydro-1H-cyclopenta[a]phenanthren-3-yl) 2,3-dimethylfumarate	[M+NH4]+	-0.71865	-0.715093	-0.777933	-0.974894	-0.522602	-0.0268199	-0.229808	-0.129247	0.607666	0.609166	0.583202	0.508777	0.696115	0.981582	0.852749	0.914308	0.577203	0.861189	1.492
11.861	904.44	Bradykinin fragment 2-9	[M+H]+	-0.999431	0.0820541	-0.87338	0.295142	0.829399	-0.1994	0.141981	0.157128	0.500197	1.05852	0.545867	1.22701	1.77695	0.870913	1.10342	1.11507	0.832898	1.21659	1.46067
5.916	905.64	NCGC00380592-01!(26E,30E,34E)-2,6,10,14,18,22,26,30,34-nonamethyl-36-[(2S,3S,4S,5S,6R)-3,4,5-trihydroxy-6-(hydroxymethyl)oxan-2-yl]oxyhexatriaconta-2,26,30,34-tetraene-6,10,14,18,22-pentol	[M+H]+	-0.535291	-0.91435	-0.520873	-0.97651	-0.844921	-0.235878	0.01765	-0.000677732	0.69002	0.530583	0.69695	0.508208	0.556741	0.849168	1.01231	0.99953	0.60644	0.854437	1.40894
18.15	911.28	[(2R,3R,4R,5R,6R)-2-[[(2R,3R,4R)-3,4-dihydroxy-4-(hydroxymethyl)oxolan-2-yl]oxymethyl]-4-[(2S,3R,4R,5R,6S)-4,5-dihydroxy-6-methyl-3-[(2S,3R,4S,5S)-3,4,5-trihydroxyoxan-2-yl]oxyoxan-2-yl]oxy-6-[2-(3,4-dihydroxyphenyl)ethoxy]-5-hydroxyoxan-3-yl] (E)-3-(3,4-dihydroxyphenyl)prop-2-enoate	[M+Na]+	-0.499422	-0.885686	-0.390173	0.0493108	-0.698078	-0.646199	-0.71115	1.15102	0.70739	0.54123	0.763038	1.03477	0.616393	0.638961	0.610833	2.22071	0.761607	1.02173	1.34154
10.349	911.52	NCGC00380513-01_C47H74O17_	[M+H]+	-0.516208	-0.610628	-0.132007	-0.753193	-0.236241	0.670895	-0.284478	-0.850407	0.699207	0.654911	0.912561	0.593289	0.848954	1.59206	0.821039	0.554628	0.714992	0.95417	1.33452
14.873	913.44	(7S,9E,11S,12R,13S,14S,15S,16R,17S,18S,19E,21Z)-13-(acetyloxy)-26-(2,6-dimethylmorpholin-4-yl)-15,17-dihydroxy-11-methoxy-3,7,12,14,16,18,22-heptamethyl-6,23,27,29-tetraoxo-8,30-dioxa-24-azatetracyclo[23.3.1.1^{4,7}.0^{5,28}]triaconta-1,3,5(28),9,19,2...	[M+H]+	-1.06396	-0.461964	-0.136686	-0.687248	0.804086	-0.797498	-0.190826	0.969928	0.478316	0.725997	0.909606	0.621037	1.74604	0.575346	0.876104	1.95874	0.683739	1.28906	1.88531
3.667	913.92	Microviridin N	[M+H]+	-0.498925	-0.224754	-0.848483	-0.161595	-0.0570992	1.22373	-0.282831	-0.168202	0.707634	0.855741	0.555369	0.894036	0.961195	2.3355	0.821977	0.889951	0.753195	1.25215	1.66246
10.515	913.92	Microviridin N	[M+2H]2+	-0.35916	-0.590166	-0.322188	-0.0204197	-0.553238	-0.579492	1.11548	-0.467177	0.779618	0.664266	0.799856	0.985946	0.681489	0.669199	2.16667	0.723379	0.807422	1.06018	1.31305
16.194	914.52	Pesticide4_Avermectin B1b_C48H72O14_(1'R,2S,4'S,5S,6R,8'R,10'E,12'S,13'S,14'E,16'E,20'R,21'R,24'S)-6-[(2S)-2-Butanyl]-21',24'-dihydroxy-5,11',13',22'-tetramethyl-2'-oxo-5,6-dihydrospiro[pyran-2,6'-[3,7,19]trioxatetracyclo[15.6.1.1~4,8~.0~20,24~]pentacosa[10,14,16,22]tetraen]-12'-yl 2,6-dideoxy-4-O-(2,6-dideoxy-3-O-methyl-alpha-L-arabino-hexopyranosyl)-3-O-methyl-alpha-L-arabino-hexopyranoside	[M+Na]+	-0.891337	-1.01015	0.227603	-0.25063	0.798375	-0.470377	1.05388	-0.407432	0.539114	0.496495	1.17089	0.840529	1.73914	0.721776	2.0761	0.753964	0.761757	1.32275	1.73644
5.79	915.12	bis[[3-hydroxy-2-[(2S,3R,4S,5S,6R)-3,4,5-trihydroxy-6-(hydroxymethyl)oxan-2-yl]oxyphenyl]methyl] 3,10-dihydroxy-4,9-dioxo-1,2,7,8-tetrahydrotricyclo[6.2.2.02,7]dodeca-3,9-diene-3,10-dicarboxylate	[M+H-H2O]+	-0.513169	-0.917136	-0.982844	-0.422814	0.901165	-0.323828	0.0575237	-0.48348	0.700681	0.529559	0.505981	0.745968	1.86757	0.798947	1.04068	0.71525	0.620548	1.10561	1.78167
8.202	917.28	Anthocyanin [M+]|Coumaroylated Anthocyanidin Gloucoside|3-(Coum-Rha-Glc)-5-Glc-DeoxyPetunidin	[M+H]+	-1.2075	-0.584456	0.181099	-0.816149	-0.238233	-0.372421	0.262595	0.218462	0.433018	0.666901	1.13375	0.567956	0.847783	0.772485	1.19963	1.16349	0.700406	0.995849	1.42182
18.142	921.6	glycohyodeoxycholic acid	[M+H]+	-0.470285	-0.303413	-0.593335	-1.4449	0.41442	0.426893	-0.143753	-0.338165	0.721822	0.810333	0.662809	0.367318	1.33276	1.34434	0.905161	0.791047	0.64057	1.09333	1.7068
15.544	923.28	(4S,5Z,6S)-4-(2-methoxy-2-oxoethyl)-5-[2-[(E)-3-phenylprop-2-enoyl]oxyethylidene]-6-[(2S,3R,4S,5S,6R)-3,4,5-trihydroxy-6-(hydroxymethyl)oxan-2-yl]oxy-4H-pyran-3-carboxylic acid	[M+H]+	-0.249973	-0.880207	-0.336624	-1.1239	-0.0823114	-0.35712	0.0606869	-0.331009	0.840912	0.54329	0.791892	0.458851	0.944543	0.780722	1.04296	0.794981	0.658736	0.890802	1.35229
13.008	923.4	(7S,9E,11S,12R,13S,14S,15S,16R,17S,18S,19E,21Z)-13-(acetyloxy)-15,17-dihydroxy-11-methoxy-26-[(4-methoxyphenyl)amino]-3,7,12,14,16,18,22-heptamethyl-6,23,27,29-tetraoxo-8,30-dioxa-24-azatetracyclo[23.3.1.1^{4,7}.0^{5,28}]triaconta-1,3,5(28),9,19,21,25...	[M+H]+	-0.656844	1.07349	-0.775762	-0.357449	-0.198635	-1.32198	-0.889065	-0.808094	0.634264	2.10452	0.58408	0.780544	0.871375	0.399984	0.539964	0.571136	1.02585	0.595615	0.580605
15.033	925.44	(3?,5?,9?,14?,25S)-Spirostan-3-yl 6-deoxy-?-L-mannopyranosyl-(1->4)-[?-D-glucopyranosyl-(1->2)]-?-D-glucopyranoside	[M+CH3OH+H]+	-0.460832	-1.09287	-0.0944595	-0.345497	1.00228	-0.320005	-0.356029	1.05188	0.726567	0.468827	0.936623	0.787037	2.00317	0.801067	0.781312	2.07323	0.729764	1.41469	1.93856
18.079	925.56	(8Z,8'Z)-8,8'-bis(((3,5-di-tert-butyl-4-hydroxyphenyl)amino)methylene)-1,1',6,6'-tetrahydroxy-5,5'-diisopropyl-3,3'-dimethyl-[2,2'-binaphthalene]-7,7'(8H,8'H)-dione	[M+Na]+	-0.767164	-0.10069	-0.596237	-0.58924	1.17347	-0.464454	-0.395644	1.20912	0.587571	0.932587	0.661477	0.664693	2.25553	0.724746	0.76015	2.31197	0.711582	1.5131	2.12639
14.555	926.4	(7E,11E)-17-{[3,4-dihydroxy-5-(2-hydroxy-4-methoxy-6-methylbenzamido)-4,6-dimethyloxan-2-yl]oxy}-27-hydroxy-3,6,8,12,14,20,22-heptamethyl-23,25-dioxo-26-oxapentacyclo[22.2.1.0?,?.0??,??.0??,??]heptacosa-4,7,11,14,24(27)-pentaene-4-carboxylic acid	[M+2H]2+	0.827641	-0.212717	-0.843317	-0.0825875	-0.00208341	0.270619	0.395507	1.01394	1.77478	0.862911	0.557361	0.944362	0.998557	1.20633	1.31541	2.01941	1.03485	1.38493	1.33828
15.74	933.24	Anthocyanidin base + 5O, 1MeO, O-Hex, O-Hex-coumaroylHex	[M+NH4]+	-0.282407	-0.682077	0.00838165	-0.163605	-0.827531	-0.615908	-0.310181	-1.34713	0.822218	0.623267	1.00583	0.892791	0.563493	0.652519	0.80654	0.393074	0.836026	0.603907	0.722354
20.66	934.32	3-[(2S,3R,4S,5S,6R)-4,5-dihydroxy-3-[(2S,3R,4R,5R,6S)-3,4,5-trihydroxy-6-methyloxan-2-yl]oxy-6-[[(2S,3R,4R,5R,6S)-3,4,5-trihydroxy-6-methyloxan-2-yl]oxymethyl]oxan-2-yl]oxy-5-hydroxy-2-(4-hydroxyphenyl)-6-methoxy-7-[(2S,3R,4R,5R,6S)-3,4,5-trihydroxy-6-methyloxan-2-yl]oxychromen-4-one	[M+2H]2+	0.624293	1.20573	1.16708	1.2291	1.31519	-0.411242	-0.374955	0.536038	1.54146	2.30653	2.24557	2.3442	2.48835	0.751976	0.771129	1.44999	2.10944	1.36536	0.647261
10.018	935.28	5-((6-hydroxy-4-oxo-1,3-diphenyl-2-thioxo-1,2,3,4-tetrahydropyrimidin-5-yl)(4-methoxy-3-((8-oxo-2,3,4,5,6,8-hexahydro-1H-1,5-methanopyrido[1,2-a][1,5]diazocin-3-ium-3-yl)methyl)phenyl)methyl)-6-oxo-1,3-diphenyl-2-thioxo-1,2,3,6-tetrahydropyrimidin-4-o...	[M+H]+	-0.440165	-0.250949	-0.169246	-0.670999	0.763589	-0.538828	1.39564	1.43511	0.73705	0.840344	0.889308	0.628071	1.69771	0.68833	2.63104	2.70403	0.773693	1.93028	2.49489
15.859	935.4	(7S,9E,11S,12R,13S,14S,15S,16R,17S,18S,19E,21Z)-26-[4-(2-chloro-4-nitrophenyl)piperazin-1-yl]-2,15,17-trihydroxy-11-methoxy-3,7,12,14,16,18,22-heptamethyl-6,23,27,29-tetraoxo-8,30-dioxa-24-azatetracyclo[23.3.1.1^{4,7}.0^{5,28}]triaconta-1,3,5(28),9,19...	[M+CH3OH+H]+	-0.79552	-0.181523	0.0261938	0.0367086	1.04081	-0.44823	-0.0838505	1.12397	0.576136	0.881771	1.01832	1.02577	2.05738	0.732942	0.943536	2.17946	0.8755	1.47833	1.68856
19.936	939.24	3-[(2S,3R,4S,5S,6R)-4,5-dihydroxy-3-[(2S,3R,4R,5R,6S)-3,4,5-trihydroxy-6-methyloxan-2-yl]oxy-6-[[(2S,3R,4R,5R,6S)-3,4,5-trihydroxy-6-methyloxan-2-yl]oxymethyl]oxan-2-yl]oxy-5-hydroxy-2-(4-hydroxyphenyl)-6-methoxy-7-[(2S,3R,4R,5R,6S)-3,4,5-trihydroxy-6-methyloxan-2-yl]oxychromen-4-one	[M+H]+	1.00114	-0.503452	0.170594	-0.232313	1.09584	0.989088	1.12914	-0.736348	2.00159	0.705417	1.12552	0.851269	2.13738	1.98493	2.18728	0.600257	1.17095	1.72746	1.47527
16.765	940.32	(4S,5Z,6S)-4-(2-methoxy-2-oxoethyl)-5-[2-[(E)-3-phenylprop-2-enoyl]oxyethylidene]-6-[(2S,3R,4S,5S,6R)-3,4,5-trihydroxy-6-(hydroxymethyl)oxan-2-yl]oxy-4H-pyran-3-carboxylic acid	[M+H]+	-0.660028	0.55555	-0.217126	0.437759	-0.528143	-1.01376	-1.29327	-1.03553	0.632866	1.46973	0.860277	1.3545	0.693447	0.495253	0.408025	0.487837	1.07934	0.521141	0.482831
20.453	943.44	keramamide A	[M+H]+	0.439315	0.243095	-0.31018	0.181509	-0.419346	-0.434525	-0.0276643	-0.459778	1.35596	1.18353	0.806541	1.13407	0.747764	0.739937	0.981007	0.727098	1.12003	0.798952	0.713334
21.287	943.56	Soyasaponin I	[M+ACN+H]+	0.631119	-0.347335	0.00378522	-0.396155	0.45152	0.568556	0.714799	0.137361	1.54877	0.786035	1.00263	0.759881	1.36748	1.48304	1.64125	1.09989	1.02433	1.39792	1.36472
14.604	945.48	3,4,5-trihydroxy-6-(hydroxymethyl)oxan-2-yl (2E,6R)-6-[(1R,3R,6S,8R,12S,15R,16R)-13,17-dihydroxy-7,7,12,16-tetramethyl-6-{[(2R)-3,4,5-trihydroxy-6-{[(3,4,5-trihydroxyoxan-2-yl)oxy]methyl}oxan-2-yl]oxy}pentacyclo[9.7.0.0?,?.0?,?.0??,??]octadecan-15-yl]-2-methylhept-2-enoate	[M+H]+	-1.36151	-0.722048	-0.230161	-1.10854	-0.826566	-0.394629	0.573726	-0.556646	0.389176	0.606236	0.85254	0.463764	0.56387	0.760685	1.48836	0.679881	0.577929	0.8732	1.51091
3.871	945.48	3,4,5-trihydroxy-6-(hydroxymethyl)oxan-2-yl (2E,6R)-6-[(1R,3R,6S,8R,12S,15R,16R)-13,17-dihydroxy-7,7,12,16-tetramethyl-6-{[(2R)-3,4,5-trihydroxy-6-{[(3,4,5-trihydroxyoxan-2-yl)oxy]methyl}oxan-2-yl]oxy}pentacyclo[9.7.0.0?,?.0?,?.0??,??]octadecan-15-yl]-2-methylhept-2-enoate	[M+H]+	-1.33803	-0.84941	-1.32182	-0.997067	-1.16139	0.667006	-0.218097	-0.524325	0.39556	0.555012	0.40003	0.501018	0.447082	1.58777	0.859698	0.695284	0.462905	0.89746	1.93876
14.913	946.2	[3,4,5-trihydroxy-6-[[3,4,5-trihydroxy-6-(hydroxymethyl)oxan-2-yl]oxymethyl]oxan-2-yl] 1-hydroxy-2,2,6a,6b,9,9,12a-heptamethyl-10-(3,4,5-trihydroxyoxan-2-yl)oxy-1,3,4,5,6,6a,7,8,8a,10,11,12,13,14b-tetradecahydropicene-4a-carboxylate	[M+2H]2+	-0.369653	-0.877661	-0.1897	-0.311172	-0.994927	-0.702974	-0.827134	-0.96843	0.773969	0.544249	0.876788	0.805987	0.501761	0.614305	0.563648	0.511062	0.750248	0.547694	0.730017
6.149	946.56	[3,4,5-trihydroxy-6-[[3,4,5-trihydroxy-6-(hydroxymethyl)oxan-2-yl]oxymethyl]oxan-2-yl] 1-hydroxy-2,2,6a,6b,9,9,12a-heptamethyl-10-(3,4,5-trihydroxyoxan-2-yl)oxy-1,3,4,5,6,6a,7,8,8a,10,11,12,13,14b-tetradecahydropicene-4a-carboxylate	[M+H-H2O]+	-1.33779	-0.406009	-1.28361	-1.09267	-0.776041	-0.595901	-0.350437	-0.390216	0.395626	0.754708	0.410767	0.468894	0.583967	0.661631	0.784346	0.763015	0.507499	0.69824	1.37585
20.719	949.44	(2S,3S,4S,5R,6R)-6-[[(3S,6aR,6bS,8aS,14bR)-8a-carboxy-4,4,6a,6b,11,11,14b-heptamethyl-1,2,3,4a,5,6,7,8,9,10,12,12a,14,14a-tetradecahydropicen-3-yl]oxy]-3-hydroxy-4-[(2S,3R,4R,5R,6S)-3,4,5-trihydroxy-6-methyloxan-2-yl]oxy-5-[(2S,3R,4S,5R)-3,4,5-trihydroxyoxan-2-yl]oxyoxane-2-carboxylic acid	[M+Na]+	-0.55888	-0.401479	-0.38061	-0.0429548	0.224838	-0.605015	0.390556	0.418537	0.678829	0.757082	0.768113	0.970665	1.16865	0.657465	1.3109	1.33657	0.793672	1.1184	1.40914
14.72	949.56	Hosenkoside G	[M+H]+	-0.832899	-0.442517	-0.12213	-0.927392	0.140013	0.441277	-0.171105	-0.331426	0.5614	0.73585	0.91883	0.525808	1.10191	1.35781	0.888162	0.79475	0.685472	1.03566	1.51087
15.518	955.44	(7S,9E,11S,12R,13S,14S,15S,16R,17S,18S,19E,21Z)-13-(acetyloxy)-15,17-dihydroxy-11-methoxy-3,7,12,14,16,18,22-heptamethyl-6,23,27,29-tetraoxo-26-(piperidin-1-yl)-8,30-dioxa-24-azatetracyclo[23.3.1.1^{4,7}.0^{5,28}]triaconta-1,3,5(28),9,19,21,25-heptaen...	[M+H]+	-0.734296	-0.632372	-0.524916	-0.718538	0.148696	-0.470764	0.00716963	-0.0287707	0.601111	0.645115	0.694999	0.607713	1.10857	0.721582	1.00498	0.980255	0.637235	0.953847	1.49685
16.786	955.68	(30E,34E)-2,6,10,14,18,22,26,30,34-nonamethyl-36-[(2R,3R,4S,5S,6R)-3,4,5-trihydroxy-6-(hydroxymethyl)oxan-2-yl]oxyhexatriaconta-2,30,34-triene-6,10,14,18,22,26,27-heptol	[M+K]+	-0.199931	-0.734915	-0.764667	-0.781165	-0.5941	-0.6184	-0.296906	0.670224	0.870592	0.600853	0.588589	0.581897	0.662458	0.651393	0.813996	1.59132	0.660483	0.929792	1.40775
15.247	955.68	(30E,34E)-2,6,10,14,18,22,26,30,34-nonamethyl-36-[(2R,3R,4S,5S,6R)-3,4,5-trihydroxy-6-(hydroxymethyl)oxan-2-yl]oxyhexatriaconta-2,30,34-triene-6,10,14,18,22,26,27-heptol	[M+H]+	-0.609167	-0.565327	-0.168903	-0.424516	-0.118044	-0.588767	0.674279	-0.558618	0.655575	0.675802	0.889519	0.745089	0.921436	0.664911	1.5958	0.678952	0.741496	0.965274	1.30179
10.022	957.24	3-[(2S,3R,4S,5R,6R)-3-[(2S,3R,4R,5S,6S)-3,5-dihydroxy-6-methyl-4-[(2S,3R,4S,5S,6R)-3,4,5-trihydroxy-6-(hydroxymethyl)oxan-2-yl]oxyoxan-2-yl]oxy-4,5-dihydroxy-6-[[(2R,3R,4R,5R,6S)-3,4,5-trihydroxy-6-methyloxan-2-yl]oxymethyl]oxan-2-yl]oxy-2-(3,4-dihydroxyphenyl)-5,7-dihydroxychromen-4-one	[M+H]+	0.331678	-0.50613	-0.625532	-0.678195	-0.674218	-0.572133	0.399273	1.2209	1.25848	0.704109	0.648181	0.624947	0.626672	0.672622	1.31884	2.33092	0.808928	1.23726	1.52951
18.44	958.44	Desferrirubin	[M+H]+	-0.575703	-0.164816	-1.37371	-0.496555	0.616819	0.347588	-0.700368	-0.737306	0.670959	0.892043	0.385898	0.708797	1.53349	1.27243	0.615415	0.599858	0.664424	1.0053	1.51304
15.746	958.44	Desferrirubin	[M+H]+	-0.588107	0.48005	0.281313	-0.396652	-0.592164	-0.283755	-0.958749	-1.04645	0.665215	1.39479	1.2153	0.759619	0.663347	0.82145	0.514503	0.484157	1.00873	0.620864	0.61549
21.771	963.36	NCGC00381411-01_C43H62O24_(3Z)-3-Ethylidene-2-(hexopyranosyloxy)-4-(2-{2-[2-({2-[2-(hexopyranosyloxy)-5-(methoxycarbonyl)-3-vinyl-3,4-dihydro-2H-pyran-4-yl]acetoxy}methyl)-4-hydroxy-3-methylcyclopentyl]-3-hydroxypropoxy}-2-oxoethyl)-3,4-dihydro-2H-pyran-5-carboxylic acid	[M+Na]+	0.406206	-0.397473	-0.434812	-0.623224	0.44535	-0.123561	0.468624	0.349529	1.3252	0.759187	0.73979	0.649219	1.36164	0.917919	1.38379	1.27414	0.868348	1.23437	1.42152
17.636	967.2	[(2R,3R,4S,5R,6S)-3,4,5-tris(acetyloxy)-6-[(1,4,7-trihydroxy-6-methyl-5,8-dioxo-3-{[(2S,3R,4S,5R,6R)-3,4,5-tris(acetyloxy)-6-[(acetyloxy)methyl]oxan-2-yl]sulfanyl}-5,8-dihydronaphthalen-2-yl)sulfanyl]oxan-2-yl]methyl acetate	[M+2H]2+	1.17961	-0.451147	1.15597	1.21636	1.06861	-0.608143	-0.552109	-0.138332	2.26516	0.731461	2.22835	2.32359	2.09741	0.656041	0.682023	0.908569	1.88714	1.08601	0.57548
9.907	969.48	(2S,3S,4R,5R,6S)-2-(((2aR,4S,5aS,7S,11aR,12aS)-4-hydroxy-2a,5a,8,8-tetramethyl-3-((2R,5S)-2-methyl-5-(2-(((2S,3S,4S,5R,6S)-3,4,5-trihydroxy-6-(hydroxymethyl)tetrahydro-2H-pyran-2-yl)oxy)propan-2-yl)tetrahydrofuran-2-yl)-9-(((3R,4S,5R)-3,4,5-trihydroxytetrahydro-2H-pyran-2-yl)oxy)hexadecahydrocyclopenta[a]cyclopropa[e]phenanthren-7-yl)oxy)-6-(hydroxymethyl)tetrahydro-2H-pyran-3,4,5-triol	[M+H]+	-0.554591	-0.735706	-0.956319	-0.973917	-0.385345	0.235765	-0.847113	1.16955	0.68085	0.600524	0.51537	0.509122	0.765596	1.17753	0.555896	2.24942	0.576467	1.18711	2.05929
16.299	971.4	Sildenafil - Dark Web Drugs	[M+K]+	0.701512	-0.210769	-0.198257	-1.49092	-0.526851	-0.366668	-0.600169	-0.835642	1.62621	0.864077	0.871603	0.355785	0.694068	0.775572	0.659677	0.560334	0.929418	0.672413	0.723477
18.869	977.4	NCGC00385295-01_C48H60N6O16_	[M+2H]2+	-0.643397	-1.1664	-0.156753	0.111135	-0.0705122	-0.490658	-0.110747	0.527593	0.640204	0.445532	0.897042	1.08008	0.9523	0.7117	0.926109	1.44152	0.765714	1.00791	1.3163
12.44	979.08	beta-penta-O-galloyl-glucose	[M+H]+	1.20626	1.12373	-1.33184	1.22943	1.42167	1.24341	1.29684	1.04928	2.30738	2.1791	0.397262	2.34475	2.67896	2.36757	2.45691	2.0695	1.80712	2.39323	1.32433
10.647	981.36	(2S,3S,4S,5R,6R)-6-[[(3S,4S,6aR,6bS,8aR,9R,12aS,14bR)-9-hydroxy-4-(hydroxymethyl)-4,6a,6b,8a,11,11,14b-heptamethyl-1,2,3,4a,5,6,7,8,9,10,12,12a,14,14a-tetradecahydropicen-3-yl]oxy]-5-[(2S,3R,4S,5R,6R)-4,5-dihydroxy-6-(hydroxymethyl)-3-[(2S,3R,4R,5R,6S)-3,4,5-trihydroxy-6-methyloxan-2-yl]oxyoxan-2-yl]oxy-3,4-dihydroxyoxane-2-carboxylic acid	[M+K]+	-0.872392	-0.203643	0.490561	-0.281532	-0.684119	-0.57831	-1.1875	-0.187849	0.54624	0.868355	1.40499	0.822717	0.622386	0.669748	0.439063	0.877914	0.910576	0.652278	0.716335
10.452	981.36	(2S,3S,4S,5R,6R)-6-[[(3S,4S,6aR,6bS,8aR,9R,12aS,14bR)-9-hydroxy-4-(hydroxymethyl)-4,6a,6b,8a,11,11,14b-heptamethyl-1,2,3,4a,5,6,7,8,9,10,12,12a,14,14a-tetradecahydropicen-3-yl]oxy]-5-[(2S,3R,4S,5R,6R)-4,5-dihydroxy-6-(hydroxymethyl)-3-[(2S,3R,4R,5R,6S)-3,4,5-trihydroxy-6-methyloxan-2-yl]oxyoxan-2-yl]oxy-3,4-dihydroxyoxane-2-carboxylic acid	[M+ACN+H]+	-0.383224	-1.00657	-0.303182	-0.829539	-0.19499	-0.811494	0.3942	-0.218553	0.766722	0.497727	0.810463	0.562709	0.873579	0.569791	1.31421	0.859427	0.659405	0.904253	1.37132
16.438	987.48	[(2R,3S,4S,5R,6S)-6-[(2S,3R,4S,5R,6R)-6-[[(1S,3R,4S,4aR,8aR)-4-[(3S)-3-[(2S,3R,4R,5R,6R)-3,4-dihydroxy-6-methyl-5-[(2S,3R,4R,5R,6S)-3,4,5-trihydroxy-6-methyloxan-2-yl]oxyoxan-2-yl]oxy-3-methylpent-4-enyl]-3,4,8,8a-tetramethyl-1,2,3,4a,5,6-hexahydronaphthalen-1-yl]oxy]-4,5-dihydroxy-2-methyloxan-3-yl]oxy-3,4,5-trihydroxyoxan-2-yl]methyl acetate	[M+H]+	0.064109	0.635686	-0.496063	0.444659	-0.153354	-0.615617	-0.691887	-0.337762	1.04544	1.55368	0.709039	1.36099	0.899158	0.652651	0.619044	0.791268	1.16729	0.74053	0.634403
7.272	999.36	Crocin I	[M+H]+	-1.20255	-0.830538	-0.128902	-0.781385	-0.0503125	-1.15038	-0.0474066	0.449298	0.434506	0.562319	0.914527	0.581808	0.965727	0.450505	0.967674	1.36538	0.62329	0.937321	1.50383

## Sheet: Negative mode
Table S2: List of differentially expressed metabolites in positive mode with peak area
Average Rt (min)	Average Mz	Metabolite name	Adduct type	Normalized log2 (peak intensity)								Normalized peak intensity								Average of normalized peak intensity		Fold change in Pak1 KO to WT
				WT	WT	WT	WT	KO	KO	KO	KO	WT	WT	WT	WT	KO	KO	KO	KO	WT	KO
8.128	104.04	Serine	[M-2H]2-	0.297763	0.164601	0.105335	0.0676958	0.371496	1.07058	0.288766	0.432252	1.22924	1.12086	1.07574	1.04804	1.29369	2.10027	1.22159	1.34934	1.11847	1.49122	1.33327
17.31	107.04	p-Benzoquinone	[M-H]-	1.36714	0.543796	0.751239	1.193	0.190458	0.552921	0.475217	0.771891	2.57959	1.4578	1.68324	2.28628	1.14113	1.46705	1.39013	1.70751	2.00173	1.42645	0.712611
5.35	108	Hypotaurine	[M-H]-	0.237966	-0.285752	-0.0661866	0.00145368	0.330828	0.530204	0.571306	0.265367	1.17933	0.820314	0.955159	1.00101	1.25774	1.44413	1.48587	1.20194	0.988953	1.34742	1.36247
3.542	110.04	HISTAMINE	[M-2H]2-	0.735129	0.873897	0.531498	0.699568	1.51695	1.50253	1.64349	1.42181	1.66455	1.83261	1.44543	1.62402	2.86186	2.83339	3.12422	2.67922	1.64165	2.87467	1.75109
6.493	110.04	Pyrrole-2-carboxylic acid	[M-H]-	0.735129	-0.65639	0.174874	-0.0928862	-0.722549	0.139533	-0.163657	-0.684423	1.66455	0.634464	1.12887	0.937645	0.606026	1.10155	0.892759	0.622255	1.09138	0.805647	0.738191
2.765	114	Maleamic acid	[M-2H]2-	-0.701494	-0.32405	-0.230103	-0.180093	0.329002	-0.0988351	0.0872549	0.150111	0.614935	0.798824	0.852574	0.882646	1.25614	0.933787	1.06235	1.10965	0.787245	1.09048	1.38519
18.078	127.08	Dihydro-4,4-dimethyl-2,3-furandione	[M-H]-	0.627528	1.27555	0.270061	1.13762	-0.0651339	1.02236	0.0961029	-0.516676	1.54492	2.42091	1.20586	2.20018	0.955857	2.03124	1.06888	0.69898	1.84297	1.18874	0.645014
3.888	128.04	L-5-Oxoproline	[M-H]-	0.945614	1.07926	0.880097	1.03297	1.40885	1.32215	1.48092	1.31242	1.92601	2.11295	1.8405	2.04623	2.65525	2.50039	2.79127	2.48358	1.98142	2.60762	1.31604
3.764	130.08	L-Leucine	[M-H]-	0.34682	0.262416	0.405329	0.545459	0.654522	1.04412	0.57148	0.788981	1.27175	1.19949	1.32439	1.45948	1.57409	2.06211	1.48605	1.72785	1.31378	1.71253	1.30351
9.123	132	Thiazolidine-4-carboxylic acid	[M-H]-	-0.711267	0.222022	-0.341083	-0.385881	0.60761	0.235565	-0.0725861	0.0922698	0.610783	1.16637	0.789448	0.765311	1.52373	1.17737	0.950932	1.06605	0.832978	1.17952	1.41603
9.246	135	PFOH-perfluoroalkyl_alcohol	[M-H]-	1.72501	1.683	1.12577	1.19269	1.81978	1.82661	1.92815	1.81818	3.30583	3.21095	2.18218	2.28579	3.53028	3.54703	3.80567	3.52637	2.74619	3.60234	1.31176
5.631	135.12	GAMMA-TERPINENE	[M-H]-	1.67064	1.71189	0.914662	1.17048	1.82335	1.86237	1.86639	1.79723	3.18355	3.27591	1.88513	2.25087	3.53902	3.63604	3.64618	3.47552	2.64886	3.57419	1.34933
10.469	144	Chloridazone-desphenyl	[M-H]-	-0.676588	0.0384047	0.0841614	-0.0351136	0.537607	0.443164	0.35584	0.583107	0.625643	1.02698	1.06007	0.975955	1.45156	1.35958	1.27973	1.49807	0.922162	1.39724	1.51518
6.124	144.12	N-Methylisoleucine	[M-H]-	0.454379	0.458823	0.357965	-0.0412387	0.203041	-0.218369	-0.179634	-0.679049	1.37019	1.37442	1.28162	0.97182	1.15112	0.859537	0.882927	0.624577	1.24951	0.879541	0.703907
5.8	144.24	Octanoic acid	[M-H]-	-0.387772	-0.643606	-0.351929	-0.0984798	-0.0375454	0.0998972	0.262191	0.341511	0.764309	0.640111	0.783536	0.934017	0.974311	1.0717	1.1993	1.26708	0.780493	1.1281	1.44537
20.424	146.04	N-ACETYL-DL-SERINE	[M-H]-	0.0391059	0.0408842	0.483915	-0.404062	-0.0413819	0.612829	0.726806	0.648338	1.02748	1.02874	1.39853	0.755727	0.971724	1.52926	1.65497	1.56736	1.05262	1.43083	1.3593
2.595	150	Guanine	[M-H]-	0.657478	0.51494	0.878467	0.87177	1.14958	1.15041	1.32547	1.17222	1.57732	1.42894	1.83842	1.82991	2.2185	2.21977	2.50615	2.25358	1.66865	2.2995	1.37806
12.365	150.12	Phenylpropanolamine	[M-H]-	0.493781	0.079696	0.170145	0.643907	-0.372733	0.335759	0.131455	-0.685859	1.40813	1.0568	1.12517	1.56256	0.772318	1.26204	1.0954	0.621635	1.28816	0.937848	0.728051
13.099	154.08	3-(1-Pyrazolyl)-alanine	[M-H]-	-0.433681	-0.550883	-0.742884	-0.100491	0.350701	0.320506	0.383661	-0.181496	0.74037	0.682602	0.597544	0.932716	1.27518	1.24877	1.30465	0.881788	0.738308	1.1776	1.59499
24.311	158.04	1,4-naphthalene-dione	[M-H]-	0.266097	0.123661	0.318907	-0.412284	-0.783819	-0.712339	-0.220239	-0.284519	1.20255	1.0895	1.24738	0.751433	0.580827	0.61033	0.858423	0.821015	1.07272	0.717649	0.669002
20.327	162	Acesulfame	[M-H]-	0.624081	0.365625	0.51928	-0.165584	0.0696813	-0.779434	-0.41343	-0.202648	1.54123	1.28844	1.43324	0.891567	1.04948	0.582595	0.750836	0.868954	1.28862	0.812968	0.630883
3.485	166.08	5-acetyl-2,6-dimethyl-2,3-dihydro-1H-pyridin-4-one	[M-H]-	0.545963	0.588822	0.267043	0.189162	1.12475	1.06052	1.19594	0.803938	1.45999	1.50402	1.20334	1.1401	2.18064	2.08568	2.29094	1.74586	1.32686	2.07578	1.56443
16.947	172.08	Acetylleucine (isomer of 164)	[M-H]-	0.0284467	0.098106	0.144015	0.0187428	0.643413	0.49515	0.581141	0.133789	1.01991	1.07037	1.10498	1.01308	1.56202	1.40947	1.49603	1.09717	1.05208	1.39117	1.3223
15.4	172.08	Acetylleucine (isomer of 164)	[M-H]-	-0.365723	0.218236	-0.531179	-0.00455174	0.252966	0.0321268	0.603906	0.220455	0.77608	1.16331	0.691989	0.99685	1.19165	1.02252	1.51983	1.1651	0.907057	1.22477	1.35027
4.343	172.08	Acetylleucine (isomer of 164)	[M-2H]2-	-0.654289	0.296383	-0.175644	-0.752493	0.266981	0.0515637	0.29464	0.323983	0.635389	1.22806	0.885372	0.593577	1.20329	1.03639	1.22658	1.25178	0.8356	1.17951	1.41157
2.131	180	DIBOA	[M-H]-	-0.228971	0.308515	0.0641717	0.649998	-0.405741	-0.697907	-0.269165	-0.355098	0.853243	1.23843	1.04548	1.56917	0.754848	0.616466	0.8298	0.781816	1.17658	0.745733	0.633813
9.678	180	DIBOA	[M-H]-	-0.347297	-0.66435	-0.681065	-0.205435	0.233931	-0.249404	-0.111241	0.283579	0.786056	0.630973	0.623705	0.867277	1.17604	0.841244	0.925791	1.21721	0.727003	1.04007	1.43063
7.257	184.08	Ecgonine	[M-2H]2-	-0.0792344	0.162888	1.55202	1.71123	0.173283	0.210134	-0.00143952	0.304982	0.94656	1.11953	2.93227	3.2744	1.12762	1.1568	0.999003	1.2354	2.06819	1.12971	0.546229
1.986	189	3-methyl-3,4-dihydro-1H-1,4-benzodiazepine-2,5-dione	[M-2H]2-	0.700749	0.1643	0.909183	0.924794	0.83565	-0.814871	0.362733	0.204349	1.62535	1.12062	1.87798	1.89841	1.78466	0.568459	1.28586	1.15217	1.63059	1.19779	0.734572
16.306	189	3-methyl-3,4-dihydro-1H-1,4-benzodiazepine-2,5-dione	[M-H]-	0.280539	0.112625	0.00417008	-0.148094	0.407268	0.101717	0.603917	0.775772	1.21465	1.08119	1.00289	0.902442	1.32617	1.07305	1.51984	1.71211	1.05029	1.40779	1.34038
17.127	192	PFSM-alcohol	[M-H]-	-0.243206	-0.219577	-0.207843	-0.249819	0.137384	0.339884	0.323399	-0.134241	0.844866	0.858817	0.865831	0.841002	1.09991	1.26566	1.25127	0.911149	0.852629	1.132	1.32766
5.447	192	PFSM-alcohol	[M-H]-	-0.645153	0.00178077	0.133878	0.254861	-0.667759	-0.34929	-0.319556	-0.612604	0.639425	1.00124	1.09724	1.19322	0.629484	0.78497	0.801316	0.654015	0.98278	0.717446	0.730017
10.688	192	PFSM-alcohol	[M-H]-	-0.677353	0.202267	0.0992157	0.363976	-0.189144	-0.741408	-0.703441	-0.173637	0.625311	1.1505	1.07119	1.28697	0.877126	0.598155	0.614106	0.886605	1.03349	0.743998	0.719886
22.301	196.08	Carnitine (Dl) Hydrochloride	[M-H]-	0.107137	-0.216523	0.204	0.00150906	0.048316	0.735747	0.246182	0.664781	1.07709	0.860637	1.15189	1.00105	1.03406	1.66526	1.18606	1.58533	1.02267	1.36768	1.33737
13.28	199.92	Cysteine S-sulfate	[M-H]-	-0.184455	0.0774657	-0.306665	-0.686065	0.825686	0.403837	0.56836	0.252465	0.879981	1.05516	0.808509	0.621547	1.77238	1.32302	1.48284	1.19124	0.8413	1.44237	1.71445
23.451	201	5-Chloroorsellinic acid	[M-H]-	0.829269	0.670749	0.639704	0.636658	-0.491404	0.752487	0.132187	0.307303	1.77679	1.5919	1.55801	1.55472	0.711332	1.6847	1.09595	1.23739	1.62035	1.18234	0.729682
16.651	201.96	1-chloro-2,4-dinitrobenzene	[M-H]-	1.1171	-0.1741	-0.0942816	0.356098	1.08969	1.13333	1.09206	-0.242878	2.1691	0.88632	0.936739	1.27996	2.12828	2.19364	2.13179	0.845058	1.31803	1.82469	1.38441
21.403	202.08	ETHYL 3-INDOLEACETATE	[M-H]-	0.711429	1.19074	0.692349	-0.227837	-0.749937	0.0526399	0.721228	0.480126	1.63743	2.2827	1.61591	0.853914	0.59463	1.03716	1.64858	1.39487	1.59749	1.16881	0.731655
15.239	204.96	Etidronate	[M-2H]2-	0.250021	-0.679674	0.233784	0.163034	0.0152911	0.464419	-0.223251	1.12663	1.18922	0.624306	1.17591	1.11964	1.01066	1.37976	0.856633	2.18348	1.02727	1.35763	1.32159
10.443	204.96	Etidronate	[M+FA-H]-	0.186057	-0.370623	-0.179121	0.0764711	0.173402	1.09544	0.0681969	0.494222	1.13765	0.773448	0.883241	1.05444	1.12771	2.13678	1.04841	1.40856	0.962194	1.43037	1.48657
19.799	208.08	N-Benzyloxycarbonylglycine	[M-H]-	0.0568405	0.49033	-0.142131	0.869931	-0.443353	-0.768111	-0.0668233	-0.111474	1.04019	1.40477	0.906179	1.82758	0.735424	0.587186	0.954738	0.925642	1.29468	0.800747	0.618492
18.377	210	6-Ethoxy-2-mercaptobenzothiazole	[M-H]-	-0.0146203	0.284846	-0.0478965	0.154816	-0.28628	0.0050683	-0.498459	-0.795806	0.989917	1.21828	0.967346	1.11328	0.820014	1.00352	0.707862	0.576021	1.07221	0.776854	0.724538
2.368	210.12	Terbutylazine-2-hydroxy	[M-H]-	-0.253147	-0.191665	-0.725556	-0.208743	0.187387	-0.0562668	0.294153	-0.120725	0.839064	0.875595	0.604764	0.865291	1.1387	0.96175	1.22617	0.919725	0.796178	1.06158	1.33335
7.665	214.08	atrazine	[M-H]-	-0.648763	0.236402	0.306583	0.111441	-0.654952	-0.291193	-0.390291	-0.65435	0.637827	1.17805	1.23678	1.08031	0.635097	0.817226	0.762976	0.635362	1.03324	0.712665	0.689738
15.077	214.08	atrazine	[M-H]-	-0.68404	-0.630407	-0.0457524	-0.687409	-0.181819	-0.383981	-0.0828278	0.180044	0.62242	0.645994	0.968784	0.620968	0.881591	0.76632	0.944205	1.13292	0.714542	0.931258	1.30329
7.496	218.04	Ornidazole	[M-H]-	0.267641	0.230195	-0.33816	-0.173445	-0.713241	0.226625	-0.680764	-0.655068	1.20384	1.17299	0.791049	0.886723	0.609948	1.17009	0.623835	0.635045	1.01365	0.759731	0.7495
16.007	221.04	Isofraxidin	[M-H]-	0.58149	0.0151599	-0.420174	0.528011	0.706645	0.174589	0.740215	0.923678	1.49639	1.01056	0.747335	1.44194	1.632	1.12864	1.67042	1.89694	1.17406	1.582	1.34747
2.655	223.2	tetradec-5-ynoic acid	[M-H]-	-0.185275	-0.21659	-0.753343	1.19302	-0.687563	-0.368149	-0.822915	0.446767	0.879482	0.860597	0.593227	2.2863	0.620902	0.774776	0.565299	1.36298	1.1549	0.83099	0.719533
4.49	225	2-[[(Guanidino) (imino)methyl]sulfanyl]ethanesulfonic Acid	[M-H]-	-0.0262643	0.0975892	-0.671774	-0.200299	-0.0236084	0.377154	0.446564	-0.0331145	0.98196	1.06998	0.627734	0.87037	0.983769	1.29878	1.36279	0.977308	0.887512	1.15566	1.30214
20.947	225.12	C12H18O4	[M-H]-	1.06569	0.540351	0.846091	1.21652	-0.131603	0.30069	0.548658	0.30508	2.09317	1.45433	1.79762	2.32386	0.912817	1.23173	1.46272	1.23549	1.91724	1.21069	0.631474
17.086	226.92	PFSA-carbonyl	[M-H]-	0.400832	0.173042	0.796132	0.276711	1.0502	0.957682	0.610822	0.920971	1.32027	1.12743	1.73644	1.21143	2.07082	1.94219	1.52713	1.89339	1.34889	1.85838	1.37771
13.032	227.28	Myristic acid	[M-H]-	-0.0968874	-0.206018	-0.737506	-0.349883	0.403628	0.0789465	0.451195	-0.0499063	0.935048	0.866927	0.599775	0.784648	1.32283	1.05625	1.36717	0.965999	0.7966	1.17806	1.47886
9.347	229.08	Dihydroresveratrol	[M-H]-	0.103098	0.0705021	0.148753	0.107579	-0.334853	0.0482936	-0.757139	-0.624531	1.07408	1.05008	1.10861	1.07742	0.792865	1.03404	0.591669	0.648631	1.07755	0.766801	0.711617
19.466	231	Diuron	[M-H]-	-0.441974	-0.136904	-0.728735	-0.060655	0.81562	0.827099	-0.170093	-0.420149	0.736126	0.909469	0.603433	0.958829	1.76005	1.77411	0.888785	0.747347	0.801964	1.29258	1.61176
12.686	232.92	PFAP-diPAP	[M-H]-	-0.358497	-0.61241	-0.336472	-0.676735	-0.759362	-0.152537	0.51219	0.491616	0.779977	0.654103	0.791976	0.62558	0.590758	0.899667	1.42621	1.40602	0.712909	1.08066	1.51585
23.345	234	PFSM-carboxylic_acid	[M-H]-	0.204222	0.122319	0.0941653	-0.189692	0.0233114	-0.112768	-0.862745	-0.725035	1.15207	1.08848	1.06745	0.876793	1.01629	0.924812	0.549905	0.604982	1.0462	0.773997	0.73982
17.816	234	PFSM-carboxylic_acid	[M-H]-	-0.743133	-0.690524	-0.419399	-0.139873	-0.243643	-0.0584351	0.0286281	0.146333	0.59744	0.619629	0.747736	0.907599	0.84461	0.960305	1.02004	1.10675	0.718101	0.982927	1.36879
3.819	234.96	3,5-Dichlororsellinic acid	[M-H]-	-0.0586484	-0.0017314	0.573052	0.17806	-0.671669	-0.37158	-0.219926	-0.645413	0.960163	0.998801	1.48767	1.13136	0.62778	0.772936	0.858609	0.63931	1.1445	0.724659	0.633167
13.214	235.08	2',3'-Dideoxyinosine	[M-H]-	-0.689094	-0.650783	-0.274036	-0.671061	-0.0918331	-0.0968546	-0.0648002	-0.210771	0.620243	0.636934	0.827003	0.628045	0.93833	0.935069	0.956078	0.864075	0.678056	0.923388	1.36182
16.277	236.88	[2-(hydroxymethyl)-5,5,8a-trimethyl-1,4,4a,6,7,8-hexahydronaphthalen-1-yl]methanol	[M-H]-	0.219036	-0.0440493	0.063326	-0.719196	-0.123537	-0.725173	-0.748103	-0.71614	1.16396	0.969929	1.04487	0.607436	0.917934	0.604925	0.595386	0.608724	0.946548	0.681742	0.720241
18.726	237	PFCA-H	[M-H]-	-0.43246	-0.38743	-0.729313	-0.10687	-0.3804	0.158679	0.422771	-0.386703	0.740997	0.76449	0.603191	0.928601	0.768224	1.11626	1.3405	0.764875	0.75932	0.997466	1.31363
2.691	241.2	Pentadecanoic acid	[M-2H]2-	0.291474	0.0139376	0.80829	0.653177	0.667823	-0.541097	-0.1975	-0.719352	1.22389	1.00971	1.75113	1.57263	1.58867	0.687248	0.872061	0.60737	1.38934	0.938838	0.675744
20.335	241.2	Pentadecanoic acid	[M-H]-	0.258922	0.542378	0.4331	0.213334	-0.751272	-0.267281	0.240501	-0.233335	1.19658	1.45637	1.35013	1.15936	0.594079	0.830884	1.1814	0.850666	1.29061	0.864258	0.669649
24.139	244.08	6-Azuridine	[M-H2O-H]-	-0.193393	-0.66071	-0.0301973	-0.253305	-0.418276	0.461056	0.263479	0.265922	0.874546	0.632567	0.979286	0.838972	0.748318	1.37655	1.20037	1.2024	0.831343	1.13191	1.36154
14.774	244.08	6-Azuridine	[M-H]-	-0.0567063	-0.0812901	-0.367762	-0.0689505	-0.701986	-0.213649	-0.709592	-0.685803	0.961457	0.945212	0.774984	0.953331	0.614725	0.862353	0.611493	0.62166	0.908746	0.677558	0.745597
7.513	245.16	N-acetyltryptophan	[M-H]-	-0.661013	-0.294213	-0.1785	-0.534943	-0.070572	0.244613	-0.0888817	-0.160527	0.632434	0.815517	0.883621	0.690186	0.95226	1.18478	0.940251	0.894698	0.755439	0.992996	1.31446
4.521	247.08	Glu-Thr	[M-H]-	-0.179458	-0.604996	-0.645381	-0.651539	-0.193735	-0.34929	-0.201077	0.267653	0.883035	0.657473	0.639324	0.636601	0.874339	0.78497	0.869901	1.20385	0.704108	0.933265	1.32546
23.751	250.92	(4R,4aS,8aS)-4-hydroxy-4-(hydroxymethyl)-3,4a,8,8-tetramethyl-5,6,7,8a-tetrahydronaphthalen-1-one	[M-H]-	-0.363834	-0.404466	-0.371985	-0.761247	-0.108429	0.149676	0.150141	-0.0235013	0.777097	0.755516	0.772718	0.589986	0.927598	1.10932	1.10968	0.983842	0.723829	1.03261	1.42659
11.091	250.92	(4R,4aS,8aS)-4-hydroxy-4-(hydroxymethyl)-3,4a,8,8-tetramethyl-5,6,7,8a-tetrahydronaphthalen-1-one	[M-H]-	-0.619742	-0.651309	-0.663431	-0.678124	-0.197417	-0.159738	-0.218294	-0.552463	0.650787	0.636702	0.631375	0.624978	0.872111	0.895188	0.859582	0.681855	0.63596	0.827184	1.30068
22.211	252.12	N-[1-(4-methoxy-6-oxopyran-2-yl)-2-methylbutyl]acetamide	[M-H]-	0.10807	-0.112803	0.0846821	-0.0883836	-0.801336	-0.727536	-0.275806	-0.699928	1.07779	0.92479	1.06045	0.940576	0.573817	0.603935	0.825989	0.615603	1.0009	0.654836	0.654246
4.835	252.12	N-[1-(4-methoxy-6-oxopyran-2-yl)-2-methylbutyl]acetamide	[M-H]-	-0.364875	-0.561088	-0.657418	-0.666934	-0.371053	0.0238657	0.0514318	0.107479	0.776536	0.677791	0.634012	0.629844	0.773218	1.01668	1.03629	1.07734	0.679546	0.975884	1.43608
2.52	253.08	FA 9:0 + 1O, sulfate	[M+Na-2H]2-	0.215178	0.0931148	0.18678	0.32177	-0.170418	-0.0216244	-0.74317	-0.0208782	1.16085	1.06667	1.13822	1.24986	0.888585	0.985123	0.597425	0.985633	1.1539	0.864191	0.748931
16.01	254.04	Pesticide4_Pymetrozine_C10H11N5O_(E)-4,5-Dihydro-6-methyl-4-[(3-pyridinylmethylene)amino]-1,2,4-triazin-3(2H)-one	[M-H]-	-0.0567255	-0.639432	0.490287	0.658359	-0.177277	-0.384762	-0.018859	-0.768501	0.961444	0.641966	1.40472	1.57829	0.884371	0.765905	0.987013	0.587027	1.14661	0.806079	0.703014
5.293	255.96	PFSM-FSAA	[M-H]-	-0.656769	-0.249158	-0.642688	-0.640853	-0.175719	-0.0272182	-0.178303	0.136812	0.634297	0.841387	0.640518	0.641334	0.885326	0.981311	0.883742	1.09947	0.689384	0.962463	1.39612
3.201	255.96	PFSM-FSAA	[M-H]-	0.110307	-0.651547	-0.0558182	0.157731	-0.38057	-0.290172	-0.684599	-0.705112	1.07946	0.636597	0.962049	1.11553	0.768134	0.817805	0.622179	0.613395	0.948409	0.705378	0.743749
23.86	256.08	2'-O-Methylcytidine	[M-H2O-H]-	0.127635	-0.46376	-0.114632	-0.337283	0.389944	-0.08716	0.194384	0.310745	1.0925	0.725094	0.923618	0.791531	1.31034	0.941374	1.14424	1.24035	0.883186	1.15908	1.31238
10.751	258.96	PFSA-H	[M-H]-	-0.653347	-0.115589	-0.149954	-0.653479	0.235106	0.03009	0.157194	-0.350888	0.635804	0.923006	0.901279	0.635745	1.17699	1.02108	1.11512	0.784101	0.773958	1.02432	1.32348
5.127	259.08	Peucenin	[M-H]-	-0.0463952	-0.302367	-0.703326	-0.645229	0.107378	0.187831	-0.00280158	-0.337448	0.968353	0.810921	0.614154	0.639391	1.07727	1.13905	0.99806	0.79144	0.758205	1.00145	1.32082
16.44	262.08	Gemcitabine	[M-H]-	-0.616614	-0.639432	-0.701589	-0.427911	0.157845	-0.101431	-0.764431	-0.24417	0.6522	0.641966	0.614895	0.743338	1.11562	0.932108	0.588686	0.844301	0.663099	0.870179	1.31229
14.07	262.08	Gemcitabine	[M-H]-	0.0347633	-0.638954	-0.686791	-0.689546	0.157845	-0.214687	-0.0961548	-0.194406	1.02439	0.642179	0.621234	0.620049	1.11562	0.861733	0.935523	0.873933	0.726963	0.946702	1.30227
16.582	263.16	phenylacetylglutamine	[M-H]-	0.362578	0.284249	0.265406	-0.10129	-0.44989	0.0527513	-0.757173	-0.414762	1.28572	1.21778	1.20197	0.932199	0.732099	1.03724	0.591655	0.750143	1.15942	0.777784	0.67084
6.904	263.16	phenylacetylglutamine	[M-2H]2-	-0.662607	-0.511181	-0.681181	-0.603429	-0.090176	0.0424983	-0.440821	-0.0451142	0.631736	0.701648	0.623654	0.658188	0.939408	1.0299	0.736715	0.969213	0.653807	0.918808	1.40532
2.454	264.12	ANISOMYCIN	[M-H]-	-0.712708	-0.363716	-0.684173	-0.765981	-0.190754	-0.0961821	-0.103792	-0.365375	0.610174	0.77716	0.622362	0.588053	0.876148	0.935505	0.930584	0.776267	0.649437	0.879626	1.35444
7.323	265.2	Aphyllic Acid	[M-H]-	-0.354275	0.625927	1.48269	-0.0827516	0.571268	-0.646567	-0.233003	-0.623261	0.782262	1.5432	2.7947	0.944255	1.48583	0.638799	0.850862	0.649202	1.5161	0.906173	0.597698
5.47	267.12	3-[4-methyl-1-(2-methylpropanoyl)-3-oxocyclohexyl]butanoic acid	[M-H]-	-0.357698	-0.131064	-0.657418	-0.656357	0.176233	-0.656444	0.326863	0.483528	0.780409	0.913158	0.634012	0.634478	1.12993	0.63444	1.25428	1.39816	0.740514	1.1042	1.49113
17.129	267.12	3-[4-methyl-1-(2-methylpropanoyl)-3-oxocyclohexyl]butanoic acid	[M-H]-	-0.347584	-0.288649	-0.714573	-0.316674	-0.795701	0.0586417	0.0703895	0.750331	0.785899	0.818668	0.609386	0.802919	0.576063	1.04148	1.05	1.68218	0.754218	1.08743	1.4418
14.826	267.12	3-[4-methyl-1-(2-methylpropanoyl)-3-oxocyclohexyl]butanoic acid	[M-H]-	-0.364472	-0.622461	0.0541445	-0.692803	0.394457	0.533095	-0.0970905	-0.439034	0.776753	0.649562	1.03824	0.618651	1.31445	1.44703	0.934917	0.737628	0.770802	1.10851	1.43812
6.938	267.12	3-[4-methyl-1-(2-methylpropanoyl)-3-oxocyclohexyl]butanoic acid	[M-H]-	-0.607147	-0.606726	-0.657418	-0.66339	-0.169547	-0.659113	0.324261	-0.160237	0.656494	0.656685	0.634012	0.631393	0.889122	0.633267	1.25202	0.894878	0.644646	0.917323	1.42299
8.625	269.04	Baicalein	[M-H]-	-0.732826	-0.342025	-0.725765	-0.109589	-0.66165	0.00355679	0.224129	0.153716	0.601724	0.788933	0.604677	0.926852	0.632155	1.00247	1.16807	1.11243	0.730546	0.978782	1.33979
14.356	269.16	Estrone	[M-H]-	-0.668525	-0.631932	-0.670658	-0.664651	-0.671958	-0.0760111	-0.0143219	0.119136	0.629149	0.645312	0.62822	0.630841	0.627654	0.948677	0.990122	1.08608	0.633381	0.913134	1.44168
24.005	273	Simonyellin	[M-H]-	0.44068	0.212257	0.225515	0.313426	-0.719926	-0.107622	-0.0546743	0.0145685	1.35724	1.1585	1.16919	1.24266	0.607129	0.928117	0.962812	1.01015	1.2319	0.877052	0.711951
19.951	283.08	rhein	[M-H]-	-0.4245	-0.191678	-0.732449	-0.406866	-0.247071	0.116132	-0.141709	0.185094	0.745097	0.875587	0.601881	0.75426	0.842605	1.08382	0.906445	1.13689	0.744206	0.992442	1.33356
16.8	287.04	PFCA-H	[M-H]-	-0.724678	-0.700426	-0.00513486	-0.168614	-0.731195	0.270593	0.0839193	0.331336	0.605132	0.61539	0.996447	0.889697	0.602405	1.2063	1.05989	1.25818	0.776667	1.0317	1.32836
15.088	287.04	PFCA-H	[M-H]-	-0.328941	-0.666951	-0.706586	-0.507592	-0.0479093	0.104555	-0.417716	-0.065842	0.796121	0.629836	0.612768	0.703396	0.967337	1.07516	0.748609	0.955388	0.68553	0.936624	1.36628
20.453	287.16	ESTRIOL	[M-H]-	0.159239	0.214865	-0.151077	0.0257655	0.0296346	-0.683077	-0.477373	-0.718385	1.1167	1.1606	0.900578	1.01802	1.02075	0.622835	0.718284	0.607777	1.04897	0.742413	0.707752
20.73	297.24	Lichesterylic acid	[M-H]-	1.15236	0.404577	0.0261325	0.43896	0.274806	-0.0793974	0.598657	-0.657746	2.22278	1.3237	1.01828	1.35563	1.20983	0.946453	1.51431	0.633868	1.4801	1.07611	0.727058
13.42	298.2	Dehydroabietamide	[M-H]-	-0.66579	-0.344361	-0.7373	0.244918	-0.179364	0.531435	0.708799	0.00989647	0.630343	0.787657	0.599861	1.18503	0.883092	1.44537	1.63444	1.00688	0.800722	1.24245	1.55166
8.149	310.2	1-(2-methylpropylidene)-4-(propan-2-yl)-1H,2H,3H,4H,6H-piperazino[2,1-b]quinazoline-3,6-dione	[M-H2O-H]-	0.336847	0.694921	0.167954	0.105422	0.885912	1.11344	1.25306	0.453006	1.26299	1.6188	1.12346	1.07581	1.84793	2.16361	2.38347	1.36889	1.27027	1.94098	1.52801
11.202	311.16	Thymol-beta-D-glucoside	[M-H]-	2.05636	0.867415	2.77443	2.7331	1.29129	1.2527	1.28155	0.817343	4.15935	1.82439	6.84207	6.64881	2.44747	2.38286	2.43099	1.76216	4.86866	2.25587	0.463346
16.675	312	1-Butanesulfonamide, 1,1,2,2,3,3,4,4,4-nonafluoro-N-methyl-	[M-H]-	2.19456	2.17641	2.26497	2.17013	1.01306	0.969993	0.802346	2.23857	4.57752	4.52026	4.80645	4.50064	2.01818	1.95883	1.74393	4.71928	4.60122	2.61006	0.567254
7.653	316.2	Nateglinide	[M-H]-	0.993268	-0.549573	-0.683339	0.288948	0.582623	1.17419	0.842104	0.880812	1.99069	0.683222	0.622722	1.22175	1.49757	2.25666	1.79266	1.84141	1.1296	1.84708	1.63517
9.079	324.12	4,5-dihydroxy-4,5,6-trimethyl-2,8-dioxa-13-azatricyclo[8.5.1.0??,??]hexadec-10-ene-3,7-dione	[M-H]-	1.56926	1.43579	0.745526	1.20938	0.736767	-0.276974	0.529265	0.789311	2.96752	2.7053	1.67659	2.31238	1.66644	0.82532	1.44319	1.72825	2.41545	1.4158	0.586144
7.204	332.28	(2E,4E,12Z)-N-(2-methylpropyl)octadeca-2,4,12-trienamide	[M-H]-	0.395781	0.111072	0.763436	0.877327	-0.588361	-0.118968	0.199789	0.358166	1.31565	1.08003	1.69753	1.83697	0.665098	0.920846	1.14853	1.2818	1.48255	1.00407	0.677259
6.987	342	1,1,2,2,3,3,4,4,4-nonafluoro-N-(2-hydroxyethyl)-1-Butanesulfonamide	[M-H]-	0.521241	-0.167753	0.368962	0.0210182	0.339745	1.21384	1.29756	0.17177	1.43519	0.890228	1.29142	1.01468	1.26553	2.31954	2.45812	1.12644	1.15788	1.79241	1.54801
2.841	342.24	dihydrocapsaicin	[M-2H]2-	-0.492749	0.215592	0.0798512	0.968919	0.906707	0.889294	1.02877	0.92343	0.71067	1.16118	1.05691	1.95737	1.87476	1.85227	2.04029	1.89662	1.22153	1.91598	1.56851
7.379	344.04	Guanosine cyclic monophosphate	[M-H]-	0.998632	-0.0174669	0.319833	0.631711	0.418149	1.15882	1.10276	1.15813	1.9981	0.987966	1.24819	1.5494	1.33621	2.23274	2.14766	2.23168	1.44591	1.98707	1.37427
8.271	349.2	8-(3-((1-ethoxy-2-methyl-1-oxopropan-2-yl)oxy)phenyl)octanoic acid	[M-H]-	1.32502	1.38181	0.969347	1.03452	0.943467	0.953807	0.827925	0.118122	2.50537	2.60596	1.95795	2.04843	1.92314	1.93698	1.77513	1.08532	2.27943	1.68014	0.73709
3.723	356.88	PFSA-pentafluorosulfide	[M+Na-2H]-	0.718395	0.901763	0.922293	1.22507	0.346628	0.78008	0.366414	0.347641	1.64535	1.86835	1.89513	2.33767	1.27159	1.71723	1.28914	1.27248	1.93662	1.38761	0.716509
4.614	357.24	matairesinol	[M-2H]2-	1.20383	0.669277	1.03777	0.693684	0.812299	0.788204	0.0124219	-0.261809	2.30351	1.59028	2.05305	1.61741	1.75601	1.72692	1.00865	0.834042	1.89106	1.3314	0.704052
4.756	363.12	10-Hydroxycamptothecin	[M-2H]2-	0.742929	1.21168	1.28291	1.32887	0.30013	1.12252	0.115642	0.755574	1.67357	2.31607	2.43328	2.51207	1.23126	2.17728	1.08346	1.6883	2.23375	1.54507	0.691695
7.492	369.96	PFSM-sulfonic_acid	[M-H2O-H]-	0.323116	-0.71609	0.351651	0.606224	0.338861	0.928229	0.985918	0.365663	1.25103	0.608745	1.27602	1.52227	1.26476	1.90294	1.98057	1.28847	1.16452	1.60919	1.38185
3.676	375.24	8-hydroxy-2,7,7,11,15-pentamethyl-5,12,16-trioxapentacyclo[9.8.0.0?,?.0?,?.0??,??]nonadec-13(18)-ene-3,17-dione	[M-2H]2-	1.56181	1.70954	1.6602	1.74021	0.303418	0.771457	0.984259	1.64456	2.95224	3.27057	3.1606	3.34083	1.23406	1.70699	1.9783	3.12652	3.18106	2.01147	0.632327
7.127	375.96	PFSM-perfluoroalkyl_sulfonamide_Et	[M-H]-	1.32738	1.36329	1.19185	0.442935	0.0339005	0.541443	0.572606	-0.578407	2.50946	2.57272	2.28445	1.35937	1.02378	1.45543	1.48721	0.669703	2.1815	1.15903	0.531299
8.072	378.12	S-Lactoylglutathione	[M-2H]2-	0.603707	0.294012	-0.0175526	0.266316	0.985258	0.900128	0.160216	0.819353	1.51962	1.22605	0.987907	1.20273	1.97967	1.86623	1.11745	1.76461	1.23408	1.68199	1.36296
10.396	385.32	CHOLESTEROL	[M-H]-	1.07266	0.510721	0.435821	0.470786	1.81207	1.73153	1.32921	0.334514	2.10331	1.42476	1.35268	1.38586	3.51146	3.3208	2.51264	1.26095	1.56665	2.65147	1.69244
10.311	398.16	Colchicine	[M-H]-	0.226603	0.297654	0.108166	0.358874	0.33654	1.06096	0.704606	0.550572	1.17008	1.22914	1.07786	1.28242	1.26272	2.08632	1.6297	1.46467	1.18988	1.61085	1.3538
3.727	398.28	(3Z)-3-[[1,6-dimethyl-2-[(1E,3E)-penta-1,3-dienyl]-4a,5,6,7,8,8a-hexahydro-2H-naphthalen-1-yl]-hydroxymethylidene]-5-(1-hydroxyethyl)pyrrolidine-2,4-dione	[M-H]-	0.464052	0.158828	0.215826	-0.00827717	0.577535	1.02245	0.447403	0.356976	1.37941	1.11638	1.16137	0.994279	1.4923	2.03136	1.36358	1.28074	1.16286	1.54199	1.32604
3.078	399	Tumidulin	[M+FA-H]-	1.74986	1.75032	1.67106	1.6316	0.252361	1.64491	0.986318	1.60745	3.36325	3.36434	3.18449	3.09856	1.19115	3.12728	1.98112	3.04712	3.25266	2.33667	0.718387
4.274	399.12	3,8-dihydroxy-7,14-dimethoxy-17-methyl-12,16,21-trioxapentacyclo[15.3.1.0?,??.0?,??.0?,??]henicosa-2,4(13),6,8,10,14-hexaen-5-one	[M+Na-2H]2-	1.62419	0.171481	1.55507	0.175295	1.58285	1.45649	1.3889	1.47723	3.08269	1.12621	2.93847	1.1292	2.9956	2.7444	2.61878	2.78413	2.06914	2.78573	1.34632
7.819	400.08	PFSM-ammonio	[M-H]-	0.463122	-0.0662775	-0.270066	0.18641	0.560696	0.87835	0.575733	0.188386	1.37852	0.955099	0.829282	1.13793	1.47498	1.83827	1.49043	1.13949	1.07521	1.48579	1.38187
23.538	405.12	7-[3,4-dihydroxy-5-(hydroxymethyl)oxolan-2-yl]oxy-2-(4-hydroxyphenyl)-3,4-dihydro-2H-chromene-3,5-diol	[M-H]-	1.06378	0.584773	1.31212	1.10611	0.614718	0.482984	0.38272	0.937146	2.09041	1.4998	2.48306	2.15264	1.53126	1.39763	1.3038	1.91474	2.05648	1.53686	0.747324
9.027	412.2	PHYSOSTIGMINE SALICYLATE	[M-H]-	0.992883	1.36539	0.00358364	0.144672	0.639695	-0.431693	-0.287235	0.325563	1.99016	2.57645	1.00249	1.10548	1.558	0.741391	0.819471	1.25315	1.66864	1.093	0.655025
17.386	412.32	SOLASODINE	[M-H]-	-0.25853	-0.0962439	1.08833	-0.384113	-0.201106	0.968045	0.98501	0.876525	0.835939	0.935465	2.12627	0.76625	0.869883	1.95619	1.97933	1.83595	1.16598	1.66034	1.42398
19.413	418.92	Fipronil sulfide	[M-H2O-H]-	1.05169	0.390065	1.00518	1.38175	0.145377	0.612056	0.331878	0.58495	2.07295	1.31045	2.0072	2.60584	1.10602	1.52844	1.25865	1.49999	1.99911	1.34827	0.674437
6.128	422.28	2-hydroxy-6-pentadecyl-N-phenylbenzamide	[M-H]-	-0.656732	0.00654316	-0.642688	0.0124803	0.277322	0.194286	0.256562	-0.0214381	0.634314	1.00455	0.640518	1.00869	1.21194	1.14416	1.19463	0.98525	0.822016	1.13399	1.37953
16.758	425.28	Leupeptin	[M-H]-	0.169809	0.061412	0.150244	0.760534	1.11238	-0.0299284	1.20011	0.276426	1.12491	1.04349	1.10976	1.69412	2.16202	0.979469	2.29756	1.21119	1.24307	1.66256	1.33747
14.752	425.28	Leupeptin	[M-H]-	-0.0776891	-0.0347109	0.362651	0.125543	0.22358	0.187738	1.20011	0.56246	0.947574	0.976227	1.28579	1.09092	1.16763	1.13898	2.29756	1.47679	1.07513	1.52024	1.41401
13.456	425.4	(2E,6E,10E)-13-[(2R)-6-hydroxy-2,8-dimethyl-3,4-dihydrochromen-2-yl]-2,6,10-trimethyltrideca-2,6,10-trienoic acid	[M-H]-	0.0833162	0.279909	-0.381244	-0.0320703	0.154945	1.2153	-0.248627	0.379305	1.05945	1.21412	0.767775	0.978016	1.11338	2.32189	0.841697	1.30072	1.00484	1.39442	1.3877
8.326	425.4	(2E,6E,10E)-13-[(2R)-6-hydroxy-2,8-dimethyl-3,4-dihydrochromen-2-yl]-2,6,10-trimethyltrideca-2,6,10-trienoic acid	[M-H]-	0.0870012	-0.625887	-0.659798	-0.231366	0.183387	-0.191719	-0.0761252	0.348853	1.06216	0.648021	0.632967	0.851828	1.13555	0.875562	0.948602	1.27355	0.798744	1.05831	1.32497
3.813	430.08	Rimsulfuron	[M-H]-	0.259235	-0.612366	0.151288	0.303692	1.01139	0.277704	0.350521	0.111783	1.19684	0.654123	1.11056	1.2343	2.01585	1.21226	1.27502	1.08056	1.04896	1.39592	1.33077
4.269	436.08	Glucoraphanin (4-methylsulfinylbutyl glucosinolate)	[M-H]-	-0.167078	-0.0864334	0.453346	-0.341587	0.551774	0.697738	0.678118	0.718994	0.890644	0.941848	1.36921	0.789173	1.46589	1.62196	1.60005	1.64603	0.997719	1.58348	1.5871
10.296	441	73FTA	[M-2H]2-	0.607495	0.58567	1.03739	0.625538	1.35563	0.986692	1.07139	1.07634	1.52361	1.50074	2.05252	1.54279	2.5591	1.98164	2.10146	2.10868	1.65491	2.18772	1.32195
13.984	441.24	6,8-dihydroxy-2,2,4,4-tetramethyl-7-(3-methylbutanoyl)-9-(2-methylpropyl)-9H-xanthene-1,3-dione	[M-H]-	0.266939	0.774222	0.439178	0.671469	1.78119	1.16714	0.455987	-0.162617	1.20325	1.71027	1.35583	1.59269	3.43709	2.24566	1.37172	0.893403	1.46551	1.98697	1.35582
17.614	441.36	betulin	[M+Na-2H]2-	0.186132	1.14978	0.0619097	0.475931	1.66621	1.05263	-0.238928	0.643961	1.13771	2.2188	1.04385	1.39082	3.17381	2.07431	0.847375	1.56261	1.44779	1.91453	1.32238
14.583	442.92	PFSA-H	[M-H]-	1.83299	0.140632	0.143664	1.7194	0.499065	0.272337	0.551585	1.07763	3.56275	1.10239	1.10471	3.29299	1.4133	1.20776	1.46569	2.11056	2.26571	1.54933	0.683816
2.992	443.16	C20H28O11	[M-H]-	0.392067	0.469564	1.6348	0.540308	1.47856	1.55544	1.35804	0.214215	1.31227	1.38469	3.10545	1.45428	2.7867	2.93924	2.56337	1.16007	1.81417	2.36235	1.30216
5.992	450	1-Butanesulfonamide, N-ethyl-1,1,2,2,3,3,4,4,4-nonafluoro-N-[2-(phosphonooxy)ethyl]-	[M+Na-2H]-	-0.194116	-0.688524	-0.152087	0.206019	0.431661	-0.620642	0.265063	0.51851	0.874108	0.620488	0.899948	1.1535	1.34879	0.650381	1.20169	1.43247	0.887011	1.15833	1.30588
20.698	450.84	glycodeoxycholic acid	[M-H]-	1.13633	-0.130998	1.20652	1.07576	0.709868	0.831042	0.219526	0.0716608	2.19821	0.9132	2.3078	2.10783	1.63565	1.77897	1.16435	1.05093	1.88176	1.40748	0.747957
4.779	452.04	FT-sulfoxide	[M-H]-	-0.722519	0.455656	-0.403316	-0.0506983	0.503764	0.721332	0.524646	-0.0357116	0.606038	1.37141	0.756119	0.965469	1.41791	1.6487	1.43858	0.97555	0.924758	1.37019	1.48167
2.085	452.16	NCGC00381239-01_C17H29NO10_2-{[6-O-(6-Deoxy-alpha-L-mannopyranosyl)-beta-D-glucopyranosyl]oxy}-3-methylbutanenitrile	[M-H2O-H]-	-0.0100803	0.330733	-0.15781	0.0529159	0.772303	0.529184	0.708391	-0.0713009	0.993037	1.25765	0.896385	1.03736	1.70799	1.44311	1.63398	0.951779	1.04611	1.43422	1.371
17.543	452.28	Phosphatidylethanolamine lyso 16	[M-H]-	0.0332518	0.388912	0.337145	-0.268649	-0.480535	-0.356252	-0.235491	-0.101487	1.02332	1.30941	1.26325	0.830097	0.716712	0.781192	0.849396	0.932072	1.10652	0.819843	0.740921
2.715	459.36	4-[5-[[4-[5-[acetyl(hydroxy)amino]pentylamino]-4-oxobutanoyl]-hydroxyamino]pentylamino]-4-oxobutanoic acid	[M+FA-H]-	1.12292	1.26364	-0.00717488	0.562989	-0.742389	1.13307	0.260215	0.0541181	2.17787	2.40101	0.995039	1.47733	0.597749	2.19325	1.19766	1.03822	1.76281	1.25672	0.712907
12.42	464.4	Glycocholic Acid	[M-H]-	-0.272807	-0.630503	-0.212349	-0.403315	0.347075	-0.712394	0.3304	-0.0276201	0.827707	0.645951	0.86313	0.756119	1.27198	0.610307	1.25736	0.981037	0.773227	1.03017	1.3323
14.01	464.4	Glycocholic Acid	[M-H]-	-0.662245	-0.648088	-0.610274	-0.675432	0.00602675	-0.169002	-0.776573	-0.026023	0.631894	0.638125	0.655072	0.626145	1.00419	0.889458	0.583752	0.982124	0.637809	0.86488	1.35602
12.561	464.88	PFSA-Cl	[M-H]-	0.798756	1.08501	0.720191	0.940288	0.532126	0.294436	0.253843	0.514598	1.7396	2.12139	1.6474	1.91891	1.44606	1.22641	1.19238	1.4286	1.85682	1.32336	0.7127
4.281	465.36	Ergosterol Acetate	[M-H]-	0.428557	-0.377358	-0.142524	0.133203	0.578079	0.585139	0.20088	0.343117	1.34589	0.769846	0.905933	1.09673	1.49286	1.50018	1.1494	1.26849	1.0296	1.35273	1.31385
4.983	468.12	Rhizocarpic acid	[M+Na-2H]-	0.292064	-0.281042	-0.718371	-0.00136019	-0.416203	0.391404	0.828056	0.405901	1.22439	0.822996	0.607783	0.999058	0.749394	1.31167	1.77529	1.32492	0.913557	1.29032	1.41241
8.591	469.92	PFSM-sulfonic_acid	[M-2H]2-	0.472203	-0.0391269	-0.698133	0.171745	0.179045	0.316151	1.11254	0.235824	1.38723	0.973244	0.61637	1.12642	1.13213	1.245	2.16227	1.17758	1.02581	1.42925	1.39328
4.564	472.08	PFSM-ammonio	[M+FA-H]-	0.166687	-0.645804	0.433239	-0.682823	0.436739	0.166113	0.751843	0.488943	1.12248	0.639137	1.35026	0.622945	1.35354	1.12203	1.68394	1.40342	0.933705	1.39073	1.48948
3.488	474.12	4-[7-acetyloxy-5-chloro-3-[(1E,3E)-3,5-dimethylhepta-1,3-dienyl]-7-methyl-6,8-dioxoisoquinolin-2-yl]butanoic acid	[M-H2O-H]-	-0.232686	-0.614903	-0.713313	-0.720202	0.308157	0.372815	0.143844	0.136485	0.851049	0.652974	0.609918	0.607012	1.23812	1.29488	1.10485	1.09922	0.680238	1.18427	1.74096
3.967	474.24	NCGC00381123-01_C25H35NO5_Spiro[2H-furo[2,3-e]isoindole-2,1'(2'H)-naphthalen]-6(3H)-one, 3',4',4'a,5',6',7,7',8,8',8'a-decahydro-4,6'-dihydroxy-7-(2-hydroxyethyl)-2',5',5',8'a-tetramethyl-, (2R,2'R,6'R,8a'S)-	[M-H2O-H]-	-0.0534079	-0.0185168	-0.394302	-0.188899	0.495621	0.118378	0.0697355	0.427889	0.963657	0.987247	0.760858	0.877275	1.40993	1.08551	1.04952	1.34526	0.897259	1.22256	1.36255
22.92	478.32	LPE 18:1	[M-H2O-H]-	0.565328	-0.453961	0.318355	0.597455	-0.30579	-0.0601234	-0.241075	0.0671265	1.47972	0.730036	1.24691	1.51305	0.808999	0.959182	0.846114	1.04763	1.24243	0.915481	0.736848
1.365	478.32	LPE 18:1	[M-H]-	-0.212517	0.29394	0.173381	0.605144	-0.826121	-0.413861	-0.184717	0.0172389	0.86303	1.22598	1.1277	1.52113	0.564044	0.750612	0.879822	1.01202	1.18446	0.801625	0.676785
2.132	479.16	NCGC00380812-02_C23H22N4O5_1H-Imidazo[1,2-a]indole-9-propanoic acid, 2,3,9,9a-tetrahydro-9-hydroxy-2,2-dimethyl-3-oxo-alpha-(4-oxo-3(4H)-quinazolinyl)-	[M-H]-	0.401224	0.160258	0.241372	0.718901	0.902092	1.08048	0.587023	0.893783	1.32063	1.11749	1.18212	1.64593	1.86877	2.11473	1.50214	1.85804	1.31654	1.83592	1.39451
20.575	480.24	NCGC00025342-07_C27H33NO4_(2R,4bS,6aS,12bS,12cR,14aS)-4b-Hydroxy-2-(2-hydroxy-2-propanyl)-12b,12c-dimethyl-5,6,6a,7,12,12b,12c,13,14,14a-decahydro-2H-chromeno[5',6':6,7]indeno[1,2-b]indol-3(4bH)-one	[M-H]-	-0.215422	-0.174487	-0.0952225	0.183844	0.156305	0.21504	0.374643	0.626736	0.861294	0.886083	0.936128	1.13591	1.11443	1.16074	1.29652	1.54407	0.954853	1.27894	1.33941
3.179	480.24	NCGC00025342-07_C27H33NO4_(2R,4bS,6aS,12bS,12cR,14aS)-4b-Hydroxy-2-(2-hydroxy-2-propanyl)-12b,12c-dimethyl-5,6,6a,7,12,12b,12c,13,14,14a-decahydro-2H-chromeno[5',6':6,7]indeno[1,2-b]indol-3(4bH)-one	[M-H]-	-0.701572	-0.634664	-0.655979	0.198289	-0.0746394	0.139741	0.475908	-0.128942	0.614902	0.644091	0.634645	1.14734	0.949579	1.10171	1.39079	0.914502	0.760244	1.08915	1.43263
13.429	481.44	Gedunin	[M-H]-	-0.218396	0.317727	-0.198675	-0.70237	0.150944	0.533275	0.387827	-0.0340315	0.859521	1.24637	0.87135	0.614562	1.1103	1.44721	1.30842	0.976687	0.89795	1.21065	1.34824
16.474	484.2	NCGC00381190-01_C27H29N5O5_	[M-H]-	-0.0715031	0.270096	0.226872	0.187271	-0.147598	-0.659924	0.121614	-0.759026	0.951646	1.20589	1.17029	1.13861	0.902752	0.632912	1.08795	0.590895	1.11661	0.803628	0.719704
16.383	488.4	(2E,6E,11E,13E)-18-(2,6-dioxopiperidin-4-yl)-9-hydroxy-8-methoxy-10,12,14-trimethyl-15-oxooctadeca-2,6,11,13-tetraenoic acid	[M-H]-	-0.119324	-0.139411	0.114301	-0.430166	-0.743175	-0.78415	-0.89353	-0.115685	0.920619	0.90789	1.08245	0.742176	0.597423	0.580694	0.538295	0.922944	0.913284	0.659839	0.722491
9.224	489.24	(1R,2R,4S,7S,8R,9R,10S,11R,12S,13S,14R,17R,18R,19R)-8-(acetyloxy)-10,19-dihydroxy-1,9,18-trimethyl-15-oxo-16,20-dioxahexacyclo[15.3.2.0?,??.0?,??.0?,??.0??,??]docos-5-ene-5-carboxylic acid	[M-H]-	1.18793	-0.138641	-0.404713	0.228627	1.28002	1.32197	-0.358373	0.752394	2.27825	0.908374	0.755387	1.17172	2.42843	2.50007	0.780044	1.68459	1.27843	1.84828	1.44574
14.254	491.16	7-hydroxy-2-(4-hydroxy-3,5-dimethoxyphenyl)-5-[(2S,3R,4S,5S,6R)-3,4,5-trihydroxy-6-(hydroxymethyl)oxan-2-yl]oxychromen-4-one	[M-H]-	-0.0253102	0.226348	0.258454	0.989842	0.81969	1.49352	0.135525	0.329075	0.982609	1.16987	1.1962	1.98597	1.76503	2.81575	1.09849	1.25621	1.33366	1.73387	1.30008
10.807	492.12	Glucohirsutin	[M-H]-	0.359219	-0.285377	0.426763	0.970858	0.0347309	-0.258561	-0.204913	0.118864	1.28273	0.820527	1.34421	1.96001	1.02437	0.835921	0.867591	1.08588	1.35187	0.953439	0.705275
3.911	493.2	Rubranoside A	[M-H2O-H]-	-0.429537	-0.60612	-0.00326958	-0.0781084	0.229074	0.31687	1.47396	0.0964845	0.7425	0.656961	0.997736	0.947299	1.17208	1.24563	2.77783	1.06916	0.836124	1.56618	1.87314
11.202	497.28	Epoxygedunin	[M-H]-	0.0238645	0.326267	0.330564	0.43616	-0.677164	0.202974	-0.183986	-0.156234	1.01668	1.25377	1.2575	1.353	0.625393	1.15107	0.880267	0.897365	1.22024	0.888523	0.728157
4.353	498.24	NCGC00180690-03!2-[5,7-dihydroxy-3-oxo-6-[(2E,6E)-3,7,11-trimethyldodeca-2,6,10-trienyl]-1H-isoindol-2-yl]pentanedioic acid	[M-2H]2-	0.0444012	0.0563831	-0.0417705	-0.645705	0.303847	0.112811	0.260914	0.481061	1.03126	1.03986	0.971462	0.63918	1.23443	1.08133	1.19824	1.39577	0.920438	1.22744	1.33354
15.073	498.96	Perfluorooctanesulfonic acid	[M-H]-	0.950708	0.962253	1.13902	0.57371	0.608158	0.216478	0.0793072	0.460431	1.93282	1.94835	2.20232	1.48835	1.52431	1.16189	1.05651	1.37595	1.89296	1.27967	0.676014
9.665	500.04	PFSM-ammonio	[M-H]-	0.19167	0.678827	0.207084	0.174456	-0.230984	-0.294805	-0.710933	0.339205	1.14209	1.60084	1.15435	1.12854	0.852054	0.815183	0.610925	1.26506	1.25645	0.885805	0.705004
7.884	500.04	PFSM-ammonio	[M-H]-	0.19167	-0.686104	-0.670214	-0.0106086	0.260521	0.391196	-0.0951867	-0.0535913	1.14209	0.62153	0.628413	0.992674	1.19791	1.31148	0.936151	0.963535	0.846176	1.10227	1.30265
9.49	500.16	NCGC00380440-01!2-[[(E)-3-[2-(4-hydroxy-3-methoxyphenyl)-3-(hydroxymethyl)-7-methoxy-2,3-dihydro-1-benzofuran-5-yl]prop-2-enoyl]amino]pentanedioic acid	[M-H]-	0.236517	0.0980285	0.0289847	-0.534153	0.232493	0.44152	0.435673	0.369149	1.17814	1.07031	1.02029	0.690564	1.17486	1.35803	1.35254	1.29159	0.989828	1.29426	1.30756
8.693	502.32	Phosphatidylethanolamine lyso 20	[M-H]-	-0.0352426	-0.616211	0.0395289	-0.0187771	-0.721594	-0.370974	-0.739881	-0.587008	0.975868	0.652382	1.02778	0.987069	0.606427	0.77326	0.598789	0.665722	0.910774	0.661049	0.72581
5.746	502.32	Phosphatidylethanolamine lyso 20	[M-H]-	-0.654387	-0.602529	-0.395674	-0.00549718	-0.302341	0.0496106	0.115192	0.170866	0.635345	0.658598	0.760134	0.996197	0.810936	1.03499	1.08312	1.12573	0.762569	1.01369	1.32931
8.959	504.12	DIBOA + O-Hex-Hex	[M-H]-	-0.0540361	-0.0154431	-0.380116	-0.660734	0.684537	0.403944	0.209231	-0.693637	0.963238	0.989353	0.768376	0.632556	1.60719	1.32312	1.15607	0.618293	0.838381	1.17617	1.4029
4.083	504.24	Benidipine	[M-H]-	-0.0766097	-0.174811	-0.157239	-0.587187	0.437692	0.809583	0.652509	-0.0663321	0.948283	0.885884	0.89674	0.66564	1.35444	1.7527	1.5719	0.955063	0.849137	1.40853	1.65877
3.656	507.24	Argatroban	[M-H]-	0.456862	0.878553	0.962903	0.834485	0.161957	0.294543	-0.11136	-0.356031	1.37255	1.83853	1.94923	1.78322	1.1188	1.2265	0.925715	0.781311	1.73588	1.01308	0.583612
3.224	508.2	(1S,2S,6S,9S,10S,11R,12R,13S,14S,15S,16R,18S,19S,22S,23R,25R)-6,10,19-trimethyl-24-oxa-4-azaheptacyclo[12.12.0.0?,??.0?,?.0??,??.0??,??.0??,??]hexacosane-10,12,13,14,16,22,23-heptol	[M-H]2-	-0.407192	0.405448	0.0961342	-0.706299	0.607959	0.693618	-0.143693	0.443247	0.754089	1.3245	1.06891	0.61289	1.5241	1.61733	0.905199	1.35966	0.940096	1.35157	1.4377
10.006	508.2	(1S,2S,6S,9S,10S,11R,12R,13S,14S,15S,16R,18S,19S,22S,23R,25R)-6,10,19-trimethyl-24-oxa-4-azaheptacyclo[12.12.0.0?,??.0?,?.0??,??.0??,??.0??,??]hexacosane-10,12,13,14,16,22,23-heptol	[M-H]-	-0.654882	-0.622383	0.388489	-0.684752	0.0402013	0.201265	0.34802	0.0698548	0.635127	0.649597	1.30902	0.622113	1.02826	1.14971	1.27281	1.04961	0.803965	1.1251	1.39944
15.558	508.32	Phosphatidylethanolamine lyso 20	[M-H]-	0.400019	0.163679	-0.728309	0.286157	-0.701986	-0.380059	-0.679693	-0.411382	1.31953	1.12014	0.603611	1.21939	0.614725	0.768406	0.624298	0.751903	1.06567	0.689833	0.647326
21.389	508.32	Phosphatidylethanolamine lyso 20	[M-H]-	-0.36957	-0.346134	-0.40705	-0.71739	-0.118105	0.391777	-0.510176	0.110132	0.774013	0.786689	0.754164	0.608197	0.921397	1.31201	0.702137	1.07933	0.730766	1.00372	1.37351
13.923	513	3,3,4,4,5,5,6,6,7,7,8,8,9,9,10,10,11,11,11-Nonadecafluoroundecan-1-ol	[M+Na-2H]-	0.479299	0.680375	0.529143	0.260624	-0.389464	-0.104802	-0.350865	0.435737	1.39407	1.60256	1.44307	1.198	0.763413	0.929933	0.784114	1.3526	1.40942	0.957515	0.679367
3.976	517.32	3,5-dihydroxy-2-(4-hydroxyphenyl)-6-(3-methylbut-2-enyl)-7-[3,4,5-trihydroxy-6-(hydroxymethyl)oxan-2-yl]oxy-2,3-dihydrochromen-4-one	[M-2H]2-	1.11668	1.12768	1.09104	1.19314	-0.380697	0.978765	-0.24038	0.139052	2.16848	2.18507	2.13027	2.28649	0.768066	1.97078	0.846522	1.10118	2.19258	1.17164	0.534365
13.186	517.32	3,5-dihydroxy-2-(4-hydroxyphenyl)-6-(3-methylbut-2-enyl)-7-[3,4,5-trihydroxy-6-(hydroxymethyl)oxan-2-yl]oxy-2,3-dihydrochromen-4-one	[M-H]-	0.281932	0.477145	0.0171805	-0.317297	-0.729813	-0.374057	-0.485177	0.112001	1.21582	1.39199	1.01198	0.802572	0.602982	0.77161	0.714409	1.08073	1.10559	0.792432	0.71675
5.232	518.16	NCGC00380203-01_C26H30ClNO8_2-{7-Acetoxy-5-chloro-3-[(1E,3E)-3,5-dimethyl-1,3-heptadien-1-yl]-7-methyl-6,8-dioxo-7,8-dihydro-2(6H)-isoquinolinyl}pentanedioic acid	[M-H]-	0.255061	0.356011	0.601697	0.235215	-0.021506	-0.098315	-0.147084	-0.626192	1.19339	1.27988	1.5175	1.17708	0.985204	0.934123	0.903074	0.647884	1.29196	0.867571	0.671514
2.972	521.16	Iridin	[M-H]-	0.0406043	0.582228	0.198652	0.953712	1.14364	0.811163	0.454643	0.970205	1.02854	1.49716	1.14763	1.93685	2.20937	1.75463	1.37044	1.95912	1.40254	1.82339	1.30006
16.1	526.2	DAUNORUBICIN	[M-H]-	0.119434	-0.0343931	-0.263597	-0.646194	-0.142665	0.275926	0.381346	0.2762	1.08631	0.976442	0.833008	0.638964	0.905845	1.21077	1.30256	1.211	0.883681	1.15754	1.30991
18.044	526.2	DAUNORUBICIN	[M-H]-	-0.294143	-0.441848	-0.677125	-0.742219	0.0196811	0.108612	-0.320396	0.0432768	0.815556	0.736191	0.62541	0.597819	1.01374	1.07819	0.80085	1.03045	0.693744	0.980807	1.41379
1.385	532.08	NCGC00380406-01!3-[(2,3,4a,8,12b-pentahydroxy-3-methyl-1,7,12-trioxo-2,4-dihydrobenzo[a]anthracen-5-yl)sulfanyl]-2-acetamidopropanoic acid	[M-2H]2-	-0.363413	-0.693428	-0.0876429	0.23142	0.423644	0.366013	0.423934	0.184229	0.777323	0.618383	0.941059	1.17399	1.34131	1.28879	1.34158	1.13621	0.877689	1.27697	1.45493
11.053	532.08	NCGC00380406-01!3-[(2,3,4a,8,12b-pentahydroxy-3-methyl-1,7,12-trioxo-2,4-dihydrobenzo[a]anthracen-5-yl)sulfanyl]-2-acetamidopropanoic acid	[M-H]-	-0.670441	-0.677272	-0.663798	-0.0936132	-0.191669	-0.219589	-0.393449	0.304542	0.628315	0.625347	0.631214	0.937173	0.875592	0.85881	0.761308	1.23503	0.705512	0.932684	1.322
22.07	532.2	NCGC00380198-01!4-[5-chloro-7-(3,5-dihydroxyhexanoyloxy)-3-[(1E,3E,5E)-hepta-1,3,5-trienyl]-7-methyl-6,8-dioxoisoquinolin-2-yl]butanoic acid	[M-H]-	-0.181162	-0.6807	0.245327	0.230445	-0.727222	-0.744868	-0.428885	-0.74794	0.881992	0.623863	1.18536	1.1732	0.604066	0.596722	0.742836	0.595453	0.966103	0.634769	0.657041
8.633	533.04	Perfluoroheptane sulfonamido amine	[M-H]-	-0.0808701	-0.139624	-0.132771	-0.426921	0.605958	1.06652	-0.0977006	0.11602	0.945487	0.907756	0.912078	0.743847	1.52199	2.09437	0.934521	1.08374	0.877292	1.40866	1.60569
11.199	533.28	NCGC00380932-01_C29H42O9_9-Hydroxy-9-[({(2E)-2-(hydroxymethyl)-3-[3-(hydroxymethyl)-6-isopropyl-2-cyclohexen-1-yl]-2-propenoyl}oxy)methyl]-6-isopropyl-1-oxo-1,3,5a,6,7,8,9,9a-octahydro-2-benzoxepine-4-carboxylic acid	[M-H]-	0.139854	0.0910745	0.819593	0.477376	-0.365192	-0.730498	-0.692837	0.788541	1.10179	1.06516	1.76491	1.39221	0.776366	0.602696	0.618636	1.72733	1.33102	0.931256	0.699657
14.43	534	Glycine, N-ethyl-N-[(pentadecafluoroheptyl)sulfonyl]-	[M-H]-	0.438382	-0.215094	0.34757	0.0227596	0.00791073	-0.815685	-0.651748	-0.623593	1.35508	0.86149	1.27242	1.0159	1.0055	0.568139	0.636509	0.649052	1.12622	0.7148	0.634688
21.434	534	Glycine, N-ethyl-N-[(pentadecafluoroheptyl)sulfonyl]-	[M-H]-	0.342987	0.358804	0.231783	-0.0217486	-0.299845	-0.131757	-0.779134	-0.43661	1.26838	1.28236	1.17429	0.985038	0.81234	0.912719	0.582717	0.738869	1.17752	0.761661	0.646837
10.562	537.24	NCGC00380484-01_C22H36O12_beta-D-Glucopyranose, 6-O-beta-D-glucopyranosyl-1-O-[(2,6,6-trimethyl-1-cyclohexen-1-yl)carbonyl]-	[M-H2O-H]-	-0.325048	-0.149137	-0.673953	-0.313888	0.501011	0.0510034	-0.096894	0.14368	0.798272	0.90179	0.626787	0.804471	1.4152	1.03599	0.935044	1.10472	0.78283	1.12274	1.4342
3.089	540.24	NCGC00380287-01_C28H33NO7_(1E,4S,6R,7E,11aS,14S,14aS,15S,15aR,16aS,16bS)-14-Benzyl-6-hydroxy-4,6,15,15a-tetramethyl-3,13,14,14a,15,15a,16a,16b-octahydro[1,3]dioxacyclotridecino[4,5-d]oxireno[f]isoindole-5,10,12(4H,6H)-trione	[M-H]-	-0.384451	-0.303808	-0.0233623	-0.296557	0.218801	0.143476	0.252773	-0.0674901	0.766071	0.810111	0.983937	0.814193	1.16377	1.10456	1.1915	0.954297	0.843578	1.10353	1.30815
7.082	543.12	NCGC00380481-01_C23H28O13S_	[M-H]-	-0.674714	-0.307126	-0.633509	-0.70864	-0.117829	0.18556	-0.0545214	-0.680966	0.626456	0.80825	0.644607	0.611897	0.921573	1.13726	0.962914	0.623748	0.672802	0.911373	1.35459
5.588	543.12	NCGC00380481-01_C23H28O13S_	[M-2H]2-	-0.656255	-0.613767	-0.633509	-0.345371	-0.370508	0.18556	-0.0638921	0.0882074	0.634523	0.653488	0.644607	0.787105	0.77351	1.13726	0.95668	1.06305	0.679931	0.982624	1.44518
8.591	545.16	7-[(2S,3R,4R,5R,6S)-3,4,5-trihydroxy-6-methyloxan-2-yl]oxy-3-[4-[(2S,3R,4R,5R,6S)-3,4,5-trihydroxy-6-methyloxan-2-yl]oxyphenyl]chromen-4-one	[M-H]-	-0.673719	0.217472	-0.186581	-0.708075	0.234161	-0.582268	0.513695	0.0604394	0.626889	1.16269	0.878686	0.612136	1.17622	0.667913	1.4277	1.04278	0.820101	1.07866	1.31527
4.018	547.32	NCGC00385760-01!(2S,3S,9R,13R,14S,16R)-2,3,16-trihydroxy-17-[(2R)-2-hydroxy-6-methyl-3-oxohept-6-en-2-yl]-4,4,9,13,14-pentamethyl-1,2,3,7,8,10,12,15,16,17-decahydrocyclopenta[a]phenanthren-11-one	[M-2H]2-	0.614547	0.829414	0.776035	0.406476	-0.473456	-0.689589	0.283727	0.675625	1.53108	1.77696	1.71242	1.32544	0.720237	0.620031	1.21734	1.59729	1.58648	1.03872	0.654736
4.557	547.92	PFSM-perfluoroalkyl_sulfonamide	[M-H2O-H]-	-0.0277372	-0.59398	-0.15468	0.123961	0.52959	-0.601164	0.687912	0.16558	0.980958	0.662513	0.898332	1.08972	1.44352	0.659222	1.61095	1.12162	0.907881	1.20883	1.33148
13.016	547.92	PFSM-perfluoroalkyl_sulfonamide	[M-H]-	-0.166253	-0.308959	0.23775	-0.236636	-0.0892151	0.35692	0.667843	0.430997	0.891154	0.807224	1.17915	0.848722	0.940034	1.28069	1.5887	1.34816	0.931563	1.2894	1.38412
23.356	550.2	Bosentan	[M+FA-H]-	-0.0929249	-0.076887	-0.832326	-0.840359	0.199305	0.138064	0.0958277	0.270963	0.93762	0.948101	0.561623	0.558505	1.14815	1.10043	1.06868	1.20661	0.751462	1.13097	1.50502
12.958	551.28	NCGC00347846-02_C30H38N2O5_(1E)-6-Hydroxy-12-(1H-indol-3-ylmethyl)-7-methoxy-4,13,13a-trimethyl-5,6,7,8,12,12a,13,13a,14a,14b-decahydro-3H-cycloundeca[d]oxireno[f]isoindole-9,10(4H,11H)-dione	[M-H]-	0.184117	-0.152009	0.195176	0.0982884	-0.391137	-0.363671	-0.16056	-0.700956	1.13612	0.899997	1.14486	1.0705	0.762528	0.777184	0.894678	0.615165	1.06287	0.762389	0.717292
8.222	552.96	PFOH-unsaturated	[M+FA-H]-	1.33726	1.39592	0.220462	1.39268	0.348444	0.420428	0.530912	0.351343	2.52671	2.63156	1.16511	2.62565	1.27319	1.33832	1.44484	1.27575	2.23726	1.33303	0.595829
24.322	557.16	NCGC00380843-01!5,7-dihydroxy-2-(4-methoxyphenyl)-3-[3,5,7-trihydroxy-2-(4-hydroxyphenyl)-3,4-dihydro-2H-chromen-6-yl]-2,3-dihydrochromen-4-one	[M-H]-	0.338274	0.323439	0.342558	-0.188664	-0.691362	-0.681176	-0.755184	0.271934	1.26424	1.25131	1.268	0.877418	0.619269	0.623657	0.592471	1.20743	1.16524	0.760706	0.65283
3.439	559.2	[4,5-dihydroxy-6-(hydroxymethyl)-2-[2,4,6-trihydroxy-3-(4-hydroxybenzoyl)phenyl]oxan-3-yl] 3,4,5-trihydroxybenzoate	[M-H]-	-0.357136	-0.617608	-0.654623	-0.654038	0.319532	-0.165046	-0.229921	-0.65684	0.780713	0.651751	0.635242	0.635499	1.24793	0.8919	0.852682	0.634266	0.675801	0.906693	1.34166
23.72	560.04	PFSM-ammonio	[M-H]-	0.300968	0.474809	0.168774	0.0709956	-0.70499	-0.686476	-0.0188829	-0.678638	1.23197	1.38973	1.1241	1.05044	0.613447	0.62137	0.986997	0.624755	1.19906	0.711642	0.593499
2.843	561.24	Protoporphyrin IX	[M-H]-	-0.359523	-0.00700422	-0.175824	-0.774258	-0.357579	0.0875826	0.264028	0.405252	0.779422	0.995157	0.885262	0.584689	0.780473	1.06259	1.20083	1.32432	0.811133	1.09205	1.34633
7.466	561.24	Protoporphyrin IX	[M-H]-	0.113003	0.0888175	0.0258219	-0.0623857	-0.191134	-0.664221	-0.105622	-0.636566	1.08148	1.0635	1.01806	0.957679	0.875917	0.631029	0.929404	0.643242	1.03018	0.769898	0.747345
14.168	561.36	(1R,2S,4R,5S,6S,11R,12R,14S,16R)-5,6,11-trihydroxy-4-(hydroxymethyl)-8,12,15,15-tetramethyl-7-oxo-3-oxapentacyclo[9.5.0.0?,?.0?,??.0??,??]hexadec-8-en-14-yl dodecanoate	[M-H]-	-0.207216	-0.383435	-0.700716	-0.695019	0.161471	0.361398	-0.147313	0.396169	0.866207	0.76661	0.615267	0.617701	1.11843	1.28467	0.90293	1.31601	0.716446	1.15551	1.61283
15.343	562.32	LPC 18:3	[M-H]-	0.0210539	-0.0264837	-0.728888	-0.742451	0.181925	0.420418	-0.725339	0.127414	1.0147	0.98181	0.603369	0.597723	1.1344	1.33832	0.604855	1.09233	0.799401	1.04248	1.30407
8.595	563.04	Ambocin	[M-H]-	-0.30311	-0.30824	-0.0547766	-0.643577	0.3892	0.189443	0.0235922	-0.313766	0.810503	0.807627	0.962744	0.640124	1.30967	1.14032	1.01649	0.804539	0.805249	1.06775	1.32599
2.984	563.28	NCGC00380976-01_C28H42N2O7_(4E,10E)-13,20-Dihydroxy-8,14-dimethoxy-4,10,12,16-tetramethyl-3-oxo-2-azabicyclo[16.3.1]docosa-1(22),4,10,18,20-pentaen-9-yl carbamate	[M+FA-H]-	-0.687035	-0.619699	-0.00814936	0.00942798	-0.795708	0.650178	0.0332623	0.186141	0.621129	0.650807	0.994367	1.00656	0.57606	1.56936	1.02332	1.13772	0.818215	1.07662	1.31581
5.032	564.96	PFAP-PAP	[M-2H]2-	-0.0237848	0.783324	-0.366335	1.04002	1.05484	0.86203	1.09813	1.07891	0.983649	1.72109	0.775751	2.05626	2.07749	1.81759	2.14078	2.11244	1.38419	2.03707	1.47167
2.332	565.2	thielavin B	[M-H]-	0.428021	-0.374401	0.184633	0.900778	-0.254485	-0.751659	0.193356	0.121918	1.34539	0.771426	1.13653	1.86707	0.838286	0.59392	1.14342	1.08818	1.2801	0.915952	0.71553
20.696	566.28	Nelfinavir	[M-H]-	-0.747963	-0.687541	-0.41945	-0.748759	-0.112719	-0.746889	0.158691	-0.0664331	0.595444	0.620911	0.747709	0.595115	0.924843	0.595887	1.11627	0.954996	0.639795	0.898	1.40357
6.492	567.24	NCGC00380342-01!methyl 3-[3,4-dihydroxy-2-(3-methylbut-2-enyl)phenyl]-2-[[4-hydroxy-3-(3-methylbut-2-enyl)phenyl]methyl]-4-methoxy-5-oxofuran-2-carboxylate	[M+FA-H]-	-0.65208	0.090192	-0.157776	-0.666292	-0.0863854	-0.35888	0.584221	0.125601	0.636362	1.06451	0.896406	0.630124	0.94188	0.77977	1.49923	1.09096	0.806851	1.07796	1.33601
13.273	569.28	NCGC00386071-01![3-methyl-1-[3-methyl-1-oxo-1-(2,3,4,5,6-pentahydroxyhexoxy)pentan-2-yl]oxy-1-oxopentan-2-yl] 2-hydroxy-3-methylpentanoate	[M-H]-	-0.674875	-0.628624	0.180197	-0.746167	-0.0910409	0.0998094	0.0964391	0.0546671	0.626386	0.646793	1.13304	0.596185	0.938845	1.07163	1.06913	1.03862	0.750601	1.02956	1.37164
18.223	569.28	NCGC00386071-01![3-methyl-1-[3-methyl-1-oxo-1-(2,3,4,5,6-pentahydroxyhexoxy)pentan-2-yl]oxy-1-oxopentan-2-yl] 2-hydroxy-3-methylpentanoate	[M-H]-	-0.052232	0.284734	0.063699	0.308272	-0.312114	-0.0130146	-0.749029	-0.843675	0.964443	1.21819	1.04514	1.23822	0.805461	0.99102	0.595004	0.557222	1.1165	0.737177	0.660258
7.388	569.4	Khayanthone	[M-H]-	-0.667241	-0.140706	-0.180642	-0.667826	-0.0993203	0.287596	-0.0968175	0.237191	0.62971	0.907075	0.88231	0.629454	0.933473	1.2206	0.935093	1.1787	0.762137	1.06697	1.39997
14.494	570	N-methylperfluorooctane sulfonamidoacetic acid	[M-H]-	-0.0409079	0.0347258	0.229086	-0.34368	-0.634861	-0.710338	-0.423966	-0.367657	0.972043	1.02436	1.17209	0.788029	0.644003	0.611177	0.745373	0.77504	0.989131	0.693898	0.701523
9.844	572.28	NETILMICIN SULFATE	[M-H]-	-0.319404	0.233618	-0.668298	-0.70933	0.15485	0.326667	-0.190507	0.196337	0.801401	1.17578	0.629248	0.611604	1.11331	1.25411	0.876298	1.14579	0.804508	1.09738	1.36403
5.404	573.12	NCGC00385638-01!2,2'-bis(3,4-dihydroxyphenyl)-3',4,5',6-tetrahydroxyspiro[2H-1-benzofuran-3,9'-3,4-dihydro-2H-furo[2,3-h]chromene]-8'-one	[M-H]-	0.128085	-0.129825	0.987212	-0.699531	0.918353	1.04318	0.584118	0.461114	1.09284	0.913943	1.98235	0.615772	1.88996	2.06076	1.49912	1.3766	1.15123	1.70661	1.48243
22.65	574.2	Zafirlukast	[M-H]-	-0.08774	-0.661616	0.0446513	0.0452289	-0.841703	-0.825797	-0.158188	-0.736788	0.940996	0.63217	1.03143	1.03185	0.557984	0.564171	0.89615	0.600074	0.909112	0.654595	0.720038
6.484	575.16	NCGC00169074-02_C25H32O13_Methyl (2S,3E,4S)-4-{2-[2-(3,4-dihydroxyphenyl)ethoxy]-2-oxoethyl}-3-ethylidene-2-(beta-D-glucopyranosyloxy)-3,4-dihydro-2H-pyran-5-carboxylate	[M-H]-	-0.363905	-0.612604	-0.675533	-0.649002	-0.19281	-0.6479	0.308703	0.368174	0.777059	0.654015	0.626101	0.637721	0.8749	0.638208	1.23859	1.29072	0.673724	1.01061	1.50003
19.149	575.4	NCGC00381059-01!5-[5-(3,5-dihydroxydecanoyloxy)-3-hydroxydecanoyl]oxy-3-hydroxydecanoic acid	[M-H]-	-0.386712	-0.69284	-0.745018	-0.272658	-0.569416	0.0879553	0.267894	0.324898	0.764871	0.618635	0.59666	0.827793	0.67389	1.06286	1.20405	1.25258	0.70199	1.04834	1.49339
5.663	576	PFSM-perfluoroalkyl_sulfonamide_Et	[M-H2O-H]-	-0.660284	0.349269	-0.648972	-0.321436	0.0297417	0.387955	0.0817546	-0.0535319	0.632754	1.27391	0.637735	0.800273	1.02083	1.30854	1.0583	0.963574	0.836169	1.08781	1.30095
11.916	576.96	FT-PFSA	[M-H]-	1.43733	0.310431	0.686943	-0.0692967	0.148129	0.0308627	0.200194	0.0605564	2.70819	1.24008	1.60987	0.953102	1.10813	1.02162	1.14885	1.04287	1.62781	1.08037	0.663695
4.395	578.04	PFSM-ammonio	[M-H]-	-0.054899	-0.607975	-0.356013	-0.654038	-0.19817	0.242878	0.654899	-0.634942	0.962662	0.656117	0.781321	0.635499	0.871655	1.18335	1.57451	0.643967	0.7589	1.06837	1.40779
10.711	578.04	PFSM-ammonio	[M-H]-	-0.15392	0.169585	-0.0523887	0.22737	0.027022	-0.674535	-0.716394	-0.648906	0.898805	1.12473	0.964338	1.1707	1.01891	0.626534	0.608617	0.637764	1.03964	0.722955	0.695387
9.145	579	(-)-epicatechin	[M-H]-	-0.0568905	-0.303387	-0.18708	-0.222092	0.4481	-0.40864	0.495232	0.323131	0.961334	0.810348	0.878382	0.857321	1.36424	0.753333	1.40955	1.25104	0.876846	1.19454	1.36232
6.898	579.12	NCGC00380871-01_C22H27ClO13_(1R,4S,5R,6S,7R,8S)-5-Chloro-9-(beta-D-glucopyranosyloxy)-4-hydroxy-2,10-dioxatricyclo[5.3.1.0~4,8~]undec-6-yl 3,4-dihydroxybenzoate	[M-H]-	0.176443	-0.129813	-0.19267	-0.729012	-0.14597	-0.340873	0.926368	0.704698	1.13009	0.91395	0.874985	0.603317	0.903772	0.789563	1.90048	1.6298	0.880586	1.30591	1.483
23.697	580.2	BEKANAMYCIN SULFATE	[M-H]-	0.221765	0.130763	0.37521	-0.0167003	-0.739569	0.0425595	-0.162437	-0.267675	1.16616	1.09487	1.29703	0.988491	0.598918	1.02994	0.893515	0.830657	1.13664	0.838257	0.737488
20.881	581.4	NCGC00384949-01!2-(hydroxymethyl)-6-(2,20,21-trihydroxydocosan-3-yloxy)oxane-3,4,5-triol	[M-H]-	0.283498	0.291444	0.215715	0.0623356	0.230837	-0.790925	-0.0763111	-0.430678	1.21714	1.22386	1.16128	1.04415	1.17352	0.577973	0.94848	0.741913	1.16161	0.86047	0.740756
10.928	581.4	NCGC00384949-01!2-(hydroxymethyl)-6-(2,20,21-trihydroxydocosan-3-yloxy)oxane-3,4,5-triol	[M-H]-	-0.365879	0.1672	0.0348785	-0.0453052	-0.6622	-0.737492	-0.394336	-0.350334	0.775996	1.12288	1.02447	0.969085	0.631914	0.599781	0.76084	0.784402	0.973107	0.694234	0.71342
14.294	581.4	NCGC00384949-01!2-(hydroxymethyl)-6-(2,20,21-trihydroxydocosan-3-yloxy)oxane-3,4,5-triol	[M-H]-	-0.622638	-0.016	0.0118532	-0.0791837	-0.763783	-0.457959	-0.412183	-0.676978	0.649482	0.988971	1.00825	0.946593	0.58895	0.728015	0.751486	0.625474	0.898324	0.673481	0.749709
3.484	581.4	NCGC00384949-01!2-(hydroxymethyl)-6-(2,20,21-trihydroxydocosan-3-yloxy)oxane-3,4,5-triol	[M-H]-	-0.371159	0.321908	0.24698	-0.73927	-0.174036	-0.675475	-0.695868	-0.632219	0.773161	1.24998	1.18672	0.599043	0.88636	0.626126	0.617338	0.645183	0.952227	0.693752	0.728558
3.534	583.08	NCGC00180863-02!3-[5,7-dihydroxy-2-(4-hydroxyphenyl)-4-oxochromen-8-yl]-5,7-dihydroxy-2-(4-hydroxyphenyl)chromen-4-one	[M-H]-	-0.327288	-0.619638	-0.104165	-0.723804	-0.125927	0.536717	-0.25831	0.782871	0.797033	0.650834	0.930343	0.605499	0.916415	1.45067	0.836066	1.72055	0.745927	1.23093	1.65019
8.36	583.2	NCGC00168940-03_C26H34O12_4-{[(3S,4R,5S)-3-Hydroxy-5-(4-hydroxy-3-methoxyphenyl)-4-(hydroxymethyl)tetrahydro-3-furanyl]methyl}-2-methoxyphenyl beta-D-glucopyranoside	[M-H]-	-0.054552	0.0874776	-0.049986	0.127452	-0.716302	-0.745425	-0.207542	-0.517593	0.962893	1.06251	0.965946	1.09236	0.608655	0.596492	0.866012	0.698536	1.02093	0.692424	0.67823
5.5	585.24	(1S,2S,3R,4S,7R,10S,12R,15S)-4,12-bis(acetyloxy)-1,9,15-trihydroxy-10,14,17,17-tetramethyl-11-oxo-6-oxatetracyclo[11.3.1.0?,??.0?,?]heptadec-13-en-2-yl benzoate	[M-2H]2-	-0.160005	-0.599778	0.702839	-0.334602	-0.671301	-0.659784	-0.391975	-0.141201	0.895022	0.659855	1.6277	0.793003	0.62794	0.632973	0.762086	0.906764	0.993896	0.732441	0.736939
3.216	587.28	[(2R,3S,4S,5R,6S)-6-[3,5-dihydroxy-4-[3-(4-hydroxyphenyl)propanoyl]phenoxy]-3,4,5-trihydroxyoxan-2-yl]methyl 3,4,5-trihydroxybenzoate	[M-2H]2-	0.149023	-0.149218	-0.188391	-0.671961	0.530321	0.410031	0.0964432	-0.386614	1.10882	0.901739	0.877584	0.627653	1.44425	1.32871	1.06913	0.764923	0.878948	1.15176	1.31038
20.992	592.08	PFSM-ammonio	[M-H]-	-0.0194624	-0.446009	0.446875	-0.133441	-0.78934	-0.72378	0.0495473	-0.780725	0.9866	0.734071	1.36308	0.911655	0.578609	0.605509	1.03494	0.582074	0.998853	0.700283	0.701087
15.506	592.08	PFSM-ammonio	[M-H]-	-0.70397	-0.575225	-0.28258	-0.752616	0.189735	0.215548	-0.728648	-0.71614	0.613881	0.671182	0.822119	0.593526	1.14055	1.16115	0.603469	0.608724	0.675177	0.878473	1.3011
16.298	592.08	PFSM-ammonio	[M-H]-	-0.668525	-0.621848	0.0537789	-0.752616	0.189735	0.215548	-0.0858124	-0.71614	0.629149	0.649838	1.03798	0.593526	1.14055	1.16115	0.942254	0.608724	0.727623	0.963169	1.32372
6.648	595.08	NCGC00179942-02![4,5-dihydroxy-6-(hydroxymethyl)-2-[2,4,6-trihydroxy-3-(4-hydroxybenzoyl)phenyl]oxan-3-yl] 3,4,5-trihydroxybenzoate	[M-H]-	-0.43058	-0.672987	-0.0343513	-0.103887	0.185536	0.175376	0.409571	0.166332	0.741964	0.627207	0.976471	0.930522	1.13724	1.12926	1.32829	1.1222	0.819041	1.17925	1.43979
14.337	595.2	eriocitrin	[M-H]-	1.02004	0.173348	-0.430306	0.0644287	-0.103328	-0.688632	-0.722236	-0.210554	2.02797	1.12767	0.742104	1.04567	0.930883	0.620442	0.606157	0.864205	1.23586	0.755422	0.611254
2.972	597.24	(1'S,2'S,3S,3'S,7'R,8'R,9'S,13'R)-8'-(acetyloxy)-2,2,2',9',13'-pentamethyl-6',16'-dimethylidene-6,11',15'-trioxo-10',14',17'-trioxaspiro[oxane-3,5'-pentacyclo[7.6.1.1?,??.0?,??.0?,?]heptadecane]-3'-yl (2E)-2-methylbut-2-enoate	[M-2H]2-	-0.43211	-0.13023	0.0339734	0.086852	0.551653	0.377176	0.0687191	0.263041	0.741177	0.913686	1.02383	1.06205	1.46576	1.2988	1.04879	1.20001	0.935185	1.25334	1.3402
13.942	597.36	HAEMATOPORPHYRIN	[M-H]-	-0.372458	-0.650783	-0.37256	-0.379839	0.154039	-0.358981	-0.195216	0.218065	0.772465	0.636934	0.772411	0.768524	1.11268	0.779715	0.873442	1.16317	0.737583	0.982252	1.33172
11.935	600.24	Isoflavone base + 1O, 1MeO, O-Hex+C7H12NO	[M-H]-	-0.36927	-0.010277	-0.0665007	0.275206	-0.652903	-0.667862	-0.770323	-0.65157	0.774174	0.992902	0.954951	1.21017	0.635999	0.629439	0.586286	0.636587	0.983049	0.622078	0.632805
18.408	602.28	NCGC00347572-02_C30H39NO9_Pentanedioic acid, 2-[(2R,2'R,6'S,8a'S)-6'-(acetyloxy)-3',4',4'a,5',6,6',7',8,8',8'a-decahydro-4-hydroxy-2',5',5',8'a-tetramethyl-6-oxospiro[2H-furo[2,3-e]isoindole-2,1'(2'H)-naphthalen]-7(3H)-yl]-, (2S)-	[M-H]-	-0.046175	0.0153894	0.290891	0.144718	-0.759051	-0.233609	-0.769361	0.118516	0.968501	1.01072	1.2234	1.10551	0.590885	0.850505	0.586677	1.08562	1.07703	0.778421	0.722745
24.197	602.4	Phosphatidylcholine lyso 22	[M-H2O-H]-	0.344451	0.496779	0.185521	0.188553	-0.712656	-0.38358	-0.0325992	-0.199868	1.26967	1.41106	1.13723	1.13962	0.610196	0.766533	0.977657	0.87063	1.23939	0.806254	0.650523
9.509	602.4	Phosphatidylcholine lyso 22	[M-H]-	0.187328	-0.0487519	-0.367593	-0.246689	-0.190018	-0.664373	-0.695151	-0.640457	1.13865	0.966772	0.775075	0.842829	0.876595	0.630963	0.617644	0.64151	0.930832	0.691678	0.743075
5.297	603	PFAP-N_PFSE_disubstituted	[M+FA-H]-	-0.0515631	-0.124729	-0.161125	-0.649479	-0.10876	0.295282	0.529431	-0.121899	0.96489	0.917176	0.894327	0.637511	0.927385	1.22712	1.44336	0.918977	0.853476	1.12921	1.32307
6.644	603	PFAP-N_PFSE_disubstituted	[M-H]-	-0.60541	-0.626556	0.0670543	-0.649479	0.113476	-0.352808	0.457853	-0.124911	0.657284	0.647721	1.04758	0.637511	1.08183	0.783058	1.3735	0.917061	0.747523	1.03886	1.38974
3.49	605.16	3-(1,3-benzodioxol-5-yl)-7-[(2S,3R,4S,5S,6R)-6-[[(2S,3R,4R)-3,4-dihydroxy-4-(hydroxymethyl)oxolan-2-yl]oxymethyl]-3,4,5-trihydroxyoxan-2-yl]oxy-6-methoxychromen-4-one	[M+FA-H]-	0.185147	0.0920726	-0.299294	0.0416491	0.768124	0.334085	0.526305	0.715578	1.13693	1.0659	0.81265	1.02929	1.70305	1.26058	1.44024	1.64214	1.01119	1.5115	1.49477
23.576	606.24	NCGC00347814-02_C29H37NO13_	[M-H]-	0.0462195	0.0539209	0.225718	0.399262	-0.111607	-0.528333	-0.379228	-0.00770914	1.03256	1.03808	1.16936	1.31883	0.925556	0.693356	0.768849	0.994671	1.13971	0.845608	0.741952
17.136	607.08	PFCA-H	[M-H]-	0.419636	0.248962	0.380992	0.0272585	-0.811225	0.347472	-0.1164	-0.732101	1.33759	1.18835	1.30224	1.01907	0.569898	1.27233	0.922487	0.602026	1.21181	0.841685	0.694567
4.923	607.44	RESERPINE	[M-H]-	-0.698728	-0.305265	-0.647561	0.147726	0.186076	-0.162892	0.214839	0.210193	0.616115	0.809294	0.638359	1.10782	1.13767	0.893233	1.16057	1.15684	0.792897	1.08708	1.37102
9.004	610.92	PFSA-unsaturated	[M-H]-	0.455675	0.0813187	0.0295157	0.620775	0.567174	0.845054	0.989524	0.954683	1.37142	1.05798	1.02067	1.5377	1.48162	1.79633	1.98553	1.93815	1.24694	1.80041	1.44386
22.974	612.36	Indinavir	[M-H]-	-0.209203	0.334275	0.178802	0.24008	-0.505223	-0.854162	-0.206729	-0.313885	0.865015	1.26074	1.13194	1.18106	0.704552	0.553187	0.8665	0.804473	1.10969	0.732178	0.659804
18.997	614.28	NCGC00381001-01_C32H41NO11_	[M-H]-	-0.75084	-0.669055	-0.72385	-0.727107	0.020491	0.102302	-0.766292	0.188446	0.594258	0.628918	0.60548	0.604114	1.0143	1.07349	0.587927	1.13954	0.608192	0.953813	1.56827
8.259	614.28	NCGC00381001-01_C32H41NO11_	[M-H2O-H]-	-0.650673	-0.627162	-0.647664	-0.664932	0.181551	0.0487531	0.0822604	-0.644287	0.636983	0.647449	0.638313	0.630718	1.1341	1.03437	1.05868	0.639809	0.638366	0.966739	1.5144
22.38	614.88	PFSA-Cl	[M-H]-	0.466589	0.631839	0.0745433	-0.162084	-0.0528841	-0.0708112	-0.235316	-0.312127	1.38184	1.54954	1.05303	0.893733	0.964007	0.952103	0.849499	0.805453	1.21953	0.892766	0.732054
17.596	617.28	NCGC00386086-01![9-[(E)-3-acetyloxy-4-methylhex-4-en-2-yl]-12-hydroxy-3-(2-hydroxypropan-2-yl)-10-methoxy-6a,12b-dimethyl-8,11-dioxo-1,2,3,4a,5,6,12,12a-octahydropyrano[3,2-a]xanthen-1-yl] acetate	[M-H]-	0.229742	-0.0581432	0.459834	0.0667439	-0.859857	-0.29798	-0.501868	0.185124	1.17263	0.960499	1.37538	1.04735	0.551007	0.813391	0.706192	1.13691	1.13896	0.801876	0.704039
2.739	617.28	NCGC00386086-01![9-[(E)-3-acetyloxy-4-methylhex-4-en-2-yl]-12-hydroxy-3-(2-hydroxypropan-2-yl)-10-methoxy-6a,12b-dimethyl-8,11-dioxo-1,2,3,4a,5,6,12,12a-octahydropyrano[3,2-a]xanthen-1-yl] acetate	[M+Na-2H]-	-0.671951	-0.621098	-0.124877	-0.42975	0.0429563	0.35456	-0.0120423	0.120226	0.627657	0.650176	0.917082	0.742391	1.03022	1.2786	0.991688	1.08691	0.734326	1.09685	1.49369
20.709	617.4	2-O-E-p-coumaroyl alphitolic acid	[M-H]-	0.398793	-0.695417	-0.350318	0.0491839	0.658513	0.239228	-0.00125251	0.635838	1.3184	0.617531	0.784411	1.03468	1.57846	1.18036	0.999132	1.55384	0.938756	1.32795	1.41458
17.835	617.4	2-O-E-p-coumaroyl alphitolic acid	[M-2H]2-	0.169469	-0.361475	-0.0955348	0.304411	-0.800171	0.0473349	-0.85998	-0.36882	1.12464	0.778369	0.935925	1.23491	0.574281	1.03335	0.55096	0.774416	1.01846	0.733253	0.71996
23.783	617.4	2-O-E-p-coumaroyl alphitolic acid	[M-H]-	0.123614	0.381518	0.467543	0.0555939	0.0867461	-0.212667	-0.169898	-0.343741	1.08946	1.30271	1.38275	1.03929	1.06197	0.862941	0.888906	0.787995	1.20355	0.900453	0.748163
6.776	619.2	NCGC00381209-01_C34H36O11_5,6-Bis(benzoyloxy)-3,4a,10a-trihydroxy-4,7,11b-trimethyl-9-oxo-1,2,3,4,4a,5,6,6a,7,9,10a,11,11a,11b-tetradecahydrophenanthro[3,2-b]furan-4-carboxylic acid	[M+FA-H]-	-0.379617	-0.628559	-0.35261	-0.649702	0.266857	0.0756323	0.00778357	-0.332584	0.768642	0.646822	0.783166	0.637412	1.20318	1.05382	1.00541	0.794113	0.70901	1.01413	1.43035
6.728	619.92	PFSM-sulfonic_acid	[M-H]-	0.124159	-0.600455	-0.640673	-0.298537	0.0321534	0.352587	0.513366	-0.149435	1.08987	0.659546	0.641414	0.813076	1.02254	1.27685	1.42738	0.901603	0.800977	1.15709	1.4446
2.629	621.12	4'-O-(GlcA(1-2)GlcA) Apigenin (NMR)	[M-H]-	0.501351	0.493275	0.591346	0.267424	-0.501955	-0.308053	0.291039	-0.417835	1.41554	1.40764	1.50665	1.20366	0.706149	0.807731	1.22352	0.748547	1.38337	0.871487	0.629973
19.87	623.16	Peonidin-3,5-O-di-beta-glucoside	[M-H]-	0.557298	0.228824	-0.0978309	0.508191	-0.124013	0.0207429	-0.295478	-0.723596	1.47151	1.17188	0.934437	1.42227	0.917631	1.01448	0.814802	0.605586	1.25002	0.838125	0.670488
20.889	623.28	NCGC00347381-02!(3S,5S,8R,9S,10S,13R,14S,17R)-5,14-dihydroxy-13-methyl-17-(6-oxopyran-3-yl)-3-[(2R,3R,4S,5S,6R)-3,4,5-trihydroxy-6-(hydroxymethyl)oxan-2-yl]oxy-2,3,4,6,7,8,9,11,12,15,16,17-dodecahydro-1H-cyclopenta[a]phenanthrene-10-carbaldehyde	[M-H]-	-0.200382	0.205492	0.0143208	-0.77177	0.461495	0.207681	0.275758	0.618868	0.87032	1.15308	1.00998	0.585698	1.37697	1.15483	1.21063	1.53567	0.904769	1.31952	1.45841
20.328	623.28	NCGC00347381-02!(3S,5S,8R,9S,10S,13R,14S,17R)-5,14-dihydroxy-13-methyl-17-(6-oxopyran-3-yl)-3-[(2R,3R,4S,5S,6R)-3,4,5-trihydroxy-6-(hydroxymethyl)oxan-2-yl]oxy-2,3,4,6,7,8,9,11,12,15,16,17-dodecahydro-1H-cyclopenta[a]phenanthrene-10-carbaldehyde	[M-H]-	-0.127899	0.197721	0.0143208	-0.276985	0.461495	0.207681	0.235855	0.617307	0.915163	1.14689	1.00998	0.825314	1.37697	1.15483	1.1776	1.53401	0.974335	1.31085	1.34538
9.238	623.28	NCGC00347381-02!(3S,5S,8R,9S,10S,13R,14S,17R)-5,14-dihydroxy-13-methyl-17-(6-oxopyran-3-yl)-3-[(2R,3R,4S,5S,6R)-3,4,5-trihydroxy-6-(hydroxymethyl)oxan-2-yl]oxy-2,3,4,6,7,8,9,11,12,15,16,17-dodecahydro-1H-cyclopenta[a]phenanthrene-10-carbaldehyde	[M-2H]2-	-0.666828	-0.600515	-0.667103	-0.366104	-0.111102	-0.200009	-0.388601	-0.0339277	0.62989	0.659519	0.62977	0.775875	0.925881	0.870545	0.76387	0.976757	0.673763	0.884263	1.31242
4.542	624.12	Quercetin-3,4'-O-di-beta-glucopyranoside	[M-H]-	-0.6584	-0.320592	-0.342307	-0.184546	0.208902	0.249166	-0.230655	-0.0587119	0.63358	0.800741	0.788779	0.879926	1.15581	1.18852	0.852248	0.960121	0.775757	1.03917	1.33956
8.412	631.08	NCGC00385721-01![(2R,3R,4S,5R,6S)-6-[5,7-dihydroxy-4-oxo-2-(3,4,5-trihydroxyphenyl)chromen-3-yl]oxy-3,4,5-trihydroxyoxan-2-yl]methyl 3,4,5-trihydroxybenzoate	[M-H]-	-0.164953	0.392108	0.0440027	0.211293	0.0885876	-0.0512277	-0.697668	-0.651199	0.891958	1.31231	1.03097	1.15772	1.06333	0.965115	0.616568	0.636751	1.09824	0.820441	0.74705
10.857	631.92	PFCA-diether_Hsubstituted	[M-H]-	-0.366919	-0.286095	0.0428425	-0.661111	0.109333	0.0711406	0.210037	0.191457	0.775437	0.820119	1.03014	0.632391	1.07873	1.05055	1.15672	1.14192	0.814522	1.10698	1.35905
13.126	632.04	PRZ_M632a	[M-H]-	-0.192552	0.277194	-0.0815214	0.232102	-0.334502	-0.662828	-0.720152	-0.345036	0.875057	1.21184	0.945061	1.17455	0.793058	0.631639	0.607033	0.787288	1.05162	0.704755	0.670158
6.235	633.36	NCGC00347421-02_C35H54O10_Olean-12-ene-23,28-dioic acid, 16-hydroxy-3-(beta-D-xylopyranosyloxy)-, (3beta,5xi,9xi,16alpha)-	[M-H]-	-0.143375	-0.601243	-0.655856	-0.347365	0.121302	-0.0680264	0.447355	-0.16385	0.905399	0.659186	0.634699	0.786018	1.08772	0.953942	1.36354	0.89264	0.746325	1.07446	1.43967
12.479	633.96	PFSM-carboxylic_acid	[M-H]-	-0.102547	-0.630503	0.224322	0.0352891	-0.695178	-0.686557	-0.700427	-0.678602	0.931387	0.645951	1.16823	1.02476	0.617633	0.621335	0.61539	0.62477	0.942582	0.619782	0.657536
3.103	635.16	9-methoxy-7-[4-[3,4,5-trihydroxy-6-[[3,4,5-trihydroxy-6-(hydroxymethyl)oxan-2-yl]oxymethyl]oxan-2-yl]oxyphenyl]-[1,3]dioxolo[4,5-g]chromen-8-one	[M-H]-	0.859804	-0.105386	-0.655149	0.0179905	0.0278683	-0.675572	-0.684453	-0.658665	1.81479	0.929557	0.63501	1.01255	1.0195	0.626084	0.622242	0.633464	1.09798	0.725324	0.6606
13.912	635.16	9-methoxy-7-[4-[3,4,5-trihydroxy-6-[[3,4,5-trihydroxy-6-(hydroxymethyl)oxan-2-yl]oxymethyl]oxan-2-yl]oxyphenyl]-[1,3]dioxolo[4,5-g]chromen-8-one	[M-2H]2-	-0.373687	0.203135	0.10695	-0.216947	-0.385684	-0.688632	-0.747989	-0.177662	0.771808	1.1512	1.07695	0.860384	0.765416	0.620442	0.595433	0.884135	0.965085	0.716356	0.742273
14.155	635.4	5-[[17-(5,6-dihydroxy-6-methylheptan-2-yl)-3,12-dihydroxy-4,4,10,13,14-pentamethyl-2,3,5,6,7,11,12,15,16,17-decahydro-1H-cyclopenta[a]phenanthren-2-yl]oxy]-3-hydroxy-3-methyl-5-oxopentanoic acid	[M-H]-	-0.673573	-0.612957	-0.669215	-0.719703	0.0136542	-0.213939	0.0304186	-0.667964	0.626952	0.653855	0.628849	0.607222	1.00951	0.86218	1.02131	0.629394	0.62922	0.880598	1.39951
13.444	637.2	[(2S,3R,4R,5R,6S)-2-[[(1aS,1bS,2S,5aR,6S,6aS)-1a-(hydroxymethyl)-2-[(2S,3R,4S,5S,6R)-3,4,5-trihydroxy-6-(hydroxymethyl)oxan-2-yl]oxy-2,5a,6,6a-tetrahydro-1bH-oxireno[5,6]cyclopenta[1,3-c]pyran-6-yl]oxy]-4,5-dihydroxy-6-methyloxan-3-yl] (E)-3-phenylprop-2-enoate	[M-H]-	-0.658363	0.306261	-0.186755	0.18749	-0.333306	-0.695541	-0.711842	-0.351549	0.633597	1.2365	0.87858	1.13878	0.793716	0.617478	0.61054	0.783742	0.971864	0.701369	0.721674
6.331	641.16	NCGC00169958-02![(2R,3R,4S,5R,6S)-3,5-dihydroxy-4-[(E)-3-(1-hydroxy-4-oxocyclohexa-2,5-dien-1-yl)prop-2-enoyl]oxy-6-(4-hydroxyphenoxy)oxan-2-yl]methyl (E)-3-(1-hydroxy-4-oxocyclohexa-2,5-dien-1-yl)prop-2-enoate	[M+Na-2H]-	-0.0551709	-0.602969	-0.647561	-0.657925	-0.159737	-0.374686	0.057741	0.374284	0.96248	0.658398	0.638359	0.633789	0.895188	0.771273	1.04083	1.2962	0.723257	1.00087	1.38384
7.613	641.16	NCGC00169958-02![(2R,3R,4S,5R,6S)-3,5-dihydroxy-4-[(E)-3-(1-hydroxy-4-oxocyclohexa-2,5-dien-1-yl)prop-2-enoyl]oxy-6-(4-hydroxyphenoxy)oxan-2-yl]methyl (E)-3-(1-hydroxy-4-oxocyclohexa-2,5-dien-1-yl)prop-2-enoate	[M-H]-	-0.656166	-0.60612	-0.332847	-0.657925	0.188525	-0.32708	0.057741	0.374284	0.634562	0.656961	0.793968	0.633789	1.1396	0.797148	1.04083	1.2962	0.67982	1.06844	1.57166
4.815	642.96	FT-sulfonic_acid	[M-H]-	0.201043	-0.30414	-0.0537555	-0.653821	0.500618	0.727446	0.451629	-0.149773	1.14953	0.809925	0.963425	0.635595	1.41482	1.6557	1.36758	0.901393	0.889618	1.33488	1.5005
13.739	643.08	Tubocurarine Chloride	[M-H]-	-0.698069	-0.412504	-0.169203	-0.677281	0.309914	0.0892979	-0.709411	-0.0554275	0.616397	0.751318	0.889334	0.625343	1.23963	1.06385	0.61157	0.962309	0.720598	0.969341	1.34519
12.472	645.36	(2R,3R,4S,5S,6R)-2-[(E)-5-[(1R,4aS,5S,6R,8aS)-6-hydroxy-5,8a-dimethyl-2-methylidene-5-[[(2R,3R,4S,5S,6R)-3,4,5-trihydroxy-6-(hydroxymethyl)oxan-2-yl]oxymethyl]-3,4,4a,6,7,8-hexahydro-1H-naphthalen-1-yl]-3-methylpent-2-enoxy]-6-(hydroxymethyl)oxane-3,4,5-triol	[M+FA-H]-	-0.194028	-0.312941	0.281173	0.27429	-0.0286355	-0.230682	-0.769825	-0.660131	0.874161	0.804999	1.21518	1.2094	0.980347	0.852232	0.586488	0.632821	1.02594	0.762972	0.743684
16.615	645.36	(2R,3R,4S,5S,6R)-2-[(E)-5-[(1R,4aS,5S,6R,8aS)-6-hydroxy-5,8a-dimethyl-2-methylidene-5-[[(2R,3R,4S,5S,6R)-3,4,5-trihydroxy-6-(hydroxymethyl)oxan-2-yl]oxymethyl]-3,4,4a,6,7,8-hexahydro-1H-naphthalen-1-yl]-3-methylpent-2-enoxy]-6-(hydroxymethyl)oxane-3,4,5-triol	[M-H]-	-0.436774	-0.196318	0.127147	0.27429	-0.486795	-0.72174	-0.102603	-0.723178	0.738785	0.872775	1.09213	1.2094	0.713609	0.606366	0.931351	0.605761	0.978273	0.714272	0.730136
2.004	647.16	Quinidine	[M-H]-	0.235636	-0.051689	0.138598	0.239667	-0.27695	-0.353575	-0.79447	-0.758524	1.17743	0.964806	1.10083	1.18072	0.825334	0.782642	0.576555	0.591101	1.10595	0.693908	0.627433
8.604	649.2	[(2S,3R,4S,5S,6R)-3,4,5-trihydroxy-6-(hydroxymethyl)oxan-2-yl] (1S,4aR,6aS,6bR,10R,11R,12aR)-1,10,11-trihydroxy-2,2,6a,6b,9,9,12a-heptamethyl-1,3,4,5,6,6a,7,8,8a,10,11,12,13,14b-tetradecahydropicene-4a-carboxylate	[M-H]-	-0.0990738	0.124823	0.385472	0.19405	-0.666922	-0.140863	-0.697293	-0.0688157	0.933632	1.09037	1.30629	1.14397	0.629849	0.906977	0.616728	0.95342	1.11857	0.776744	0.69441
2.071	650.04	PFSM-ammonio	[M+FA-H]-	0.575485	0.154024	0.304625	0.145212	-0.363052	-0.180486	0.207811	-0.34758	1.49018	1.11267	1.2351	1.10589	0.777518	0.882406	1.15493	0.785901	1.23596	0.90019	0.728333
23.476	651	FT-thioether	[M-H]-	0.229987	0.656807	0.570167	0.406735	-0.0420988	-0.170814	-0.221442	0.404922	1.17282	1.57659	1.4847	1.32568	0.971241	0.888341	0.857708	1.32402	1.38995	1.01033	0.726881
15.744	651	FT-thioether	[M-H]-	-0.177754	-0.312025	-0.741348	-0.504019	0.0494241	0.129992	-0.448222	0.155383	0.884078	0.80551	0.59818	0.70514	1.03485	1.09429	0.732946	1.11372	0.748227	0.993951	1.32841
7.552	652.92	6-hydroxy-3-[3-hydroxy-4-[3,4,5-trihydroxy-6-[[3,4,5-trihydroxy-6-(hydroxymethyl)oxan-2-yl]oxymethyl]oxan-2-yl]oxyphenyl]-5,7-dimethoxychromen-4-one	[M-H]-	0.869785	-0.310409	0.17457	0.0445488	0.124747	-0.0363968	-0.350645	-0.655191	1.82739	0.806413	1.12863	1.03136	1.09032	0.975087	0.784233	0.634991	1.19845	0.871157	0.726904
10.299	656.04	PFSM-ammonio	[M+Na-2H]-	-0.197818	-0.613671	-0.668689	-0.676126	0.02808	0.0802778	-0.210319	-0.0438927	0.871868	0.653532	0.629078	0.625844	1.01965	1.05722	0.864346	0.970034	0.69508	0.977814	1.40676
5.127	657	PFCA-H	[M-H]-	-0.36233	-0.31443	-0.659798	0.443713	-0.0503486	0.690984	-0.086838	0.564765	0.777907	0.804168	0.632967	1.3601	0.965703	1.61438	0.941584	1.47915	0.893786	1.2502	1.39877
14.873	657.12	Rutarensin	[M-H]-	0.247508	-0.694863	-0.365794	-0.0236807	0.530331	-0.0606306	0.26201	0.33369	1.18716	0.617768	0.776042	0.98372	1.44426	0.958845	1.19915	1.26023	0.891171	1.21562	1.36407
1.971	658.32	NCGC00165733-02!(3S,6S,9S,12R)-3-[(2S)-butan-2-yl]-6-[(1-methoxyindol-3-yl)methyl]-9-(6-oxooctyl)-1,4,7,10-tetrazabicyclo[10.4.0]hexadecane-2,5,8,11-tetrone	[M-2H]2-	0.534485	0.0987981	0.251995	-0.254456	0.779072	0.796507	0.502381	0.0640793	1.44842	1.07088	1.19085	0.838303	1.71603	1.73689	1.41655	1.04542	1.13712	1.47872	1.30041
10.198	658.32	NCGC00165733-02!(3S,6S,9S,12R)-3-[(2S)-butan-2-yl]-6-[(1-methoxyindol-3-yl)methyl]-9-(6-oxooctyl)-1,4,7,10-tetrazabicyclo[10.4.0]hexadecane-2,5,8,11-tetrone	[M-H]-	0.226433	-0.10384	-0.363261	0.513915	-0.672423	-0.674722	0.259548	-0.651702	1.16994	0.930553	0.777405	1.42792	0.627452	0.626453	1.1971	0.636529	1.07645	0.771884	0.717062
7.57	658.92	PFSA-H	[M-2H]2-	-0.153335	-0.618051	-0.344105	-0.192999	-0.369565	-0.367654	0.463742	0.920401	0.89917	0.65155	0.787797	0.874786	0.774016	0.775042	1.37911	1.89264	0.803326	1.2052	1.50027
4.457	659.4	C38H60O9	[M+FA-H]-	0.104508	-0.645066	-0.0726775	-0.669711	0.297525	0.183788	0.0147336	0.0700883	1.07513	0.639464	0.950872	0.628633	1.22903	1.13586	1.01026	1.04978	0.823524	1.10624	1.3433
2.423	661.92	PFCA-diether_Hsubstituted	[M+Na-2H]-	-0.688369	-0.62929	-0.771678	-0.699641	0.00575689	-0.162108	0.223936	0.24616	0.620555	0.646494	0.585736	0.615726	1.004	0.893718	1.16792	1.18605	0.617128	1.06292	1.72237
17.051	664.92	PFAP-PAP	[M-H]-	0.0658316	0.221697	0.250242	0.507099	-0.133649	-0.0304463	-0.26815	-0.720938	1.04669	1.1661	1.18941	1.42119	0.911523	0.979117	0.830384	0.606703	1.20585	0.831932	0.689915
22.268	665.16	NCGC00180689-02![(2S,3R,4R,5S,6S)-3,5-dihydroxy-2-[5-hydroxy-2-(4-hydroxyphenyl)-4-oxo-7-[(2S,3R,4R,5R,6S)-3,4,5-trihydroxy-6-methyloxan-2-yl]oxychromen-3-yl]oxy-6-methyloxan-4-yl] acetate	[M-H]-	-0.0161179	0.11657	-0.200167	-0.0204994	-0.769604	-0.0306522	-0.429763	-0.684424	0.98889	1.08415	0.87045	0.985891	0.586579	0.978978	0.742384	0.622254	0.982346	0.732548	0.745713
9.379	665.16	NCGC00180689-02![(2S,3R,4R,5S,6S)-3,5-dihydroxy-2-[5-hydroxy-2-(4-hydroxyphenyl)-4-oxo-7-[(2S,3R,4R,5R,6S)-3,4,5-trihydroxy-6-methyloxan-2-yl]oxychromen-3-yl]oxy-6-methyloxan-4-yl] acetate	[M-H]-	-0.366868	-0.600969	-0.367593	-0.193984	-0.246537	-0.0727553	0.26906	0.0584464	0.775464	0.659311	0.775075	0.874188	0.842917	0.95082	1.20502	1.04134	0.77101	1.01003	1.31
15.374	666.96	PFCA-diether_Hsubstituted	[M-H]-	-0.0426042	-0.0318701	0.215207	-0.437947	-0.857615	-0.729601	-0.728038	-0.0789817	0.970901	0.978152	1.16087	0.738184	0.551864	0.603071	0.603724	0.946726	0.962027	0.676346	0.703043
10.097	666.96	PFCA-diether_Hsubstituted	[M-H]-	-0.184027	0.290198	-0.0630519	0.179192	-0.0685845	-0.370778	-0.357609	-0.653824	0.880242	1.22281	0.957237	1.13225	0.953573	0.773366	0.780457	0.635593	1.04813	0.785747	0.749663
6.073	668.64	7-benzyl-11,14,20-trimethyl-16-(2-methylpropyl)-10,13-di(propan-2-yl)-17-oxa-1,5,8,11,14-pentazabicyclo[17.3.0]docosane-2,6,9,12,15,18-hexone	[M-H]-	0.260516	1.30717	0.572857	1.31138	-0.190655	0.297874	-0.392255	-0.162042	1.19791	2.47456	1.48747	2.48179	0.876208	1.22933	0.761937	0.893759	1.91043	0.940309	0.492197
10.729	668.64	7-benzyl-11,14,20-trimethyl-16-(2-methylpropyl)-10,13-di(propan-2-yl)-17-oxa-1,5,8,11,14-pentazabicyclo[17.3.0]docosane-2,6,9,12,15,18-hexone	[M+FA-H]-	0.0325061	0.275047	-0.269635	1.31138	-0.365204	-0.177662	0.30552	-0.681781	1.02279	1.21003	0.829529	2.48179	0.776359	0.884134	1.23586	0.623395	1.38603	0.879938	0.63486
1.537	670.92	PFCA-pentafluorosulfide	[M-H]-	0.244201	-0.404365	0.483561	0.314092	0.34331	0.644233	0.6839	0.659353	1.18444	0.755569	1.39819	1.24323	1.26866	1.56291	1.60648	1.57937	1.14536	1.50436	1.31344
2.527	673.08	OPFC-perfluoroalkyl_sulfate	[M-H]-	0.0680608	-0.0560465	0.0605466	0.144975	0.113797	0.320838	0.696883	0.540433	1.04831	0.961896	1.04286	1.10571	1.08207	1.24906	1.621	1.45441	1.03969	1.35163	1.30003
6.724	674.4	NCGC00347780-02_C38H61NO9_3-[(2-Acetamido-2-deoxyhexopyranosyl)oxy]-16-hydroxyolean-12-en-28-oic acid	[M-H]-	-0.370655	0.793732	0.527758	-0.0487783	0.116037	-0.654494	-0.706577	-0.150755	0.773431	1.73355	1.44169	0.966755	1.08375	0.635298	0.612772	0.900779	1.22886	0.808151	0.657645
16.058	674.52	10-[3-acetamido-4,5-dihydroxy-6-(hydroxymethyl)oxan-2-yl]oxy-5-hydroxy-2,2,6a,6b,9,9,12a-heptamethyl-1,3,4,5,6,6a,7,8,8a,10,11,12,13,14b-tetradecahydropicene-4a-carboxylic acid	[M-H]-	0.0442638	-0.035104	0.995595	0.32205	-0.749339	-0.213505	-0.23529	-0.0793593	1.03116	0.975961	1.9939	1.25011	0.594876	0.862439	0.849514	0.946478	1.31278	0.813327	0.619545
9.662	674.52	10-[3-acetamido-4,5-dihydroxy-6-(hydroxymethyl)oxan-2-yl]oxy-5-hydroxy-2,2,6a,6b,9,9,12a-heptamethyl-1,3,4,5,6,6a,7,8,8a,10,11,12,13,14b-tetradecahydropicene-4a-carboxylic acid	[M-H]-	0.0103397	0.0703068	0.176664	0.0628906	-0.672423	-0.54998	-0.697668	-0.370056	1.00719	1.04994	1.13027	1.04456	0.627452	0.68303	0.616568	0.773752	1.05799	0.675201	0.638192
4.803	675.36	DGMG 18:3	[M-H]-	-0.05903	0.22433	0.0446661	-0.163976	-0.667759	-0.0637841	-0.676946	-0.284924	0.959909	1.16823	1.03144	0.892562	0.629484	0.956751	0.625488	0.820785	1.01304	0.758127	0.74837
23.866	677.28	NCGC00380296-01_C33H38N6O10_15-(2-Amino-2-oxoethyl)-10,11,23-trihydroxy-18-[(3-methyl-2-oxopentanoyl)amino]-9,14,17-trioxo-N-[(1Z)-1-propen-1-yl]-8,13,16-triazatetracyclo[18.3.1.0~2,7~.0~6,10~]tetracosa-1(24),2,4,6,20,22-hexaene-12-carboxamide	[M-H]-	-0.123877	0.137506	0.280673	-0.36494	-0.706824	-0.3848	-0.291017	-0.689355	0.917718	1.1	1.21476	0.776501	0.612667	0.765885	0.817325	0.620131	1.00225	0.704002	0.702425
10.632	677.4	NCGC00169815-02_C36H56O9_Urs-12-ene-27,28-dioic acid, 3-[(6-deoxy-alpha-L-mannopyranosyl)oxy]-, (3beta,5xi,9xi)-	[M+Na-2H]-	-0.3543	-0.621571	-0.366306	-0.380728	0.105076	0.111514	0.0327619	-0.205252	0.782249	0.649963	0.775767	0.76805	1.07555	1.08036	1.02297	0.867387	0.744007	1.01157	1.35962
13.138	677.4	NCGC00169815-02_C36H56O9_Urs-12-ene-27,28-dioic acid, 3-[(6-deoxy-alpha-L-mannopyranosyl)oxy]-, (3beta,5xi,9xi)-	[M-H]-	-0.0515599	-0.131068	1.10688	1.0828	0.753544	-0.326077	0.0327619	0.060727	0.964892	0.913155	2.1538	2.11814	1.68593	0.797703	1.02297	1.04299	1.5375	1.1374	0.739773
1.615	681.36	[(2R,3S,4S,5R,6S)-3,4-dihydroxy-6-[3,7,8-trihydroxy-2-(4-hydroxy-3-methoxyphenyl)-4-oxochromen-5-yl]oxy-5-[(2S,3R,4R,5R,6S)-3,4,5-trihydroxy-6-methyloxan-2-yl]oxyoxan-2-yl]methyl acetate	[M+FA-H]-	-0.660469	-0.340913	-0.10852	-0.165263	0.210776	-0.461157	0.06693	0.390147	0.632672	0.789541	0.927539	0.891766	1.15731	0.726403	1.04749	1.31053	0.81038	1.06043	1.30856
23.305	682.56	2,3,4,5-tetrabromo-6-(3,5-dibromo-2-methoxyphenoxy)phenol	[M-2H]2-	0.266117	0.956909	0.66038	0.617187	-0.120504	0.334486	0.368915	-0.134827	1.20257	1.94115	1.5805	1.53388	0.919866	1.26093	1.29138	0.910779	1.56452	1.09574	0.700366
22.753	682.56	2,3,4,5-tetrabromo-6-(3,5-dibromo-2-methoxyphenoxy)phenol	[M+Na-2H]-	-0.00153809	0.0153307	0.66038	0.617187	0.192891	0.150554	-0.577642	-0.183467	0.998934	1.01068	1.5805	1.53388	1.14305	1.11	0.670058	0.880585	1.281	0.950922	0.742329
3.595	683.04	PFSM-amine	[M-H]-	0.0571738	-0.180084	-0.405153	-0.660617	0.365351	0.304633	0.252805	-0.238368	1.04043	0.882652	0.755156	0.632607	1.2882	1.2351	1.19152	0.847704	0.82771	1.14063	1.37806
4.572	683.28	NCGC00385666-01!(1R,2S)-7-hydroxy-1-(4-hydroxy-3,5-dimethoxyphenyl)-2-N,3-N-bis[2-(4-hydroxyphenyl)ethyl]-6,8-dimethoxy-1,2-dihydronaphthalene-2,3-dicarboxamide	[M-H]-	0.187568	-0.269841	0.0544001	-0.347634	-0.66768	-0.186207	-0.683475	-0.627886	1.13884	0.829411	1.03843	0.785872	0.629518	0.878913	0.622664	0.647124	0.948138	0.694555	0.732546
17.694	683.4	3,4,5-trihydroxy-6-(hydroxymethyl)oxan-2-yl 4,6-dihydroxy-7,12,16-trimethyl-15-(4,5,6-trihydroxy-6-methylheptan-2-yl)pentacyclo[9.7.0.0?,?.0?,?.0??,??]octadecane-7-carboxylate	[M-H]-	0.266512	-0.13293	-0.0749029	0.300096	-0.727601	-0.258218	-0.190551	-0.699845	1.2029	0.911977	0.949406	1.23123	0.603907	0.83612	0.876271	0.615638	1.07388	0.732984	0.682559
11.236	684	PFSM-carboxylic_acid	[M-2H]2-	-0.656166	-0.613069	-0.633509	-0.13718	-0.662569	0.291705	0.13974	-0.115593	0.634562	0.653804	0.644607	0.909295	0.631752	1.22409	1.10171	0.923003	0.710567	0.970137	1.3653
9.881	684.96	PFOH-perfluoroalkyl_alcohol	[M-H]-	0.0749582	0.0865058	-0.656655	0.112318	-0.677164	-0.373935	-0.389875	-0.640457	1.05333	1.0618	0.634347	1.08096	0.625393	0.771675	0.763196	0.64151	0.957609	0.700443	0.73145
15.943	685.08	PFSM-amine	[M-H2O-H]-	-0.108883	-0.386928	-0.252133	-0.757068	0.0549256	0.115528	-0.0552617	0.150844	0.927306	0.764756	0.839654	0.591698	1.03881	1.08337	0.96242	1.11022	0.780853	1.0487	1.34302
2.045	686.28	N-[3-[5,8-bis[3-[acetyl(hydroxy)amino]propyl]-3,6,9,12,15,18-hexaoxo-1,4,7,10,13,16-hexazacyclooctadec-2-yl]propyl]-N-hydroxyacetamide	[M-H]-	0.212806	0.528521	-0.0841975	0.316478	0.0465032	-0.280627	-0.681856	-0.0282473	1.15894	1.44245	0.943309	1.24529	1.03276	0.823233	0.623363	0.980611	1.1975	0.864991	0.722333
1.919	687.36	NCGC00385427-01!17-[2,3-dihydroxy-6-methyl-6-[3,4,5-trihydroxy-6-(hydroxymethyl)oxan-2-yl]oxyheptan-2-yl]-2,3,14-trihydroxy-10,13-dimethyl-2,3,4,5,9,11,12,15,16,17-decahydro-1H-cyclopenta[a]phenanthren-6-one	[M-2H]2-	-0.286371	-0.410382	-0.485653	-0.703558	0.343214	-0.101436	0.0650572	0.0334643	0.819962	0.752424	0.714174	0.614056	1.26858	0.932105	1.04613	1.02347	0.725154	1.06757	1.4722
22.641	688.92	PFCA-perfluoroalkyl_dioic_acid	[M+FA-H]-	-0.0357089	-0.444181	0.131264	-0.313569	0.209318	0.384892	0.330293	0.344649	0.975552	0.735002	1.09525	0.804649	1.15614	1.30576	1.25727	1.26984	0.902614	1.24725	1.38182
6.684	690.48	Phosphatidylethanolamine 16	[M+FA-H]-	1.32124	-0.657682	1.22813	-0.00659065	1.31727	1.41946	0.138195	1.31884	2.49881	0.633896	2.34263	0.995442	2.49195	2.67486	1.10053	2.49465	1.6177	2.1905	1.35408
21.105	691.32	5-[(3S,8R,10R,13R,14S,17R)-3-[(2R,3R,4R,5S,6R)-3,4-dihydroxy-6-(hydroxymethyl)-5-[(2S,3R,4R,5R,6S)-3,4,5-trihydroxy-6-methyloxan-2-yl]oxyoxan-2-yl]oxy-14-hydroxy-10,13-dimethyl-1,2,3,6,7,8,9,11,12,15,16,17-dodecahydrocyclopenta[a]phenanthren-17-yl]pyran-2-one	[M-H]-	0.141194	0.162218	-0.717372	0.172319	-0.424052	-0.425482	-0.283201	-0.672852	1.10282	1.11901	0.608204	1.12687	0.745328	0.74459	0.821766	0.627266	0.989224	0.734737	0.742741
21.72	693.36	C37H50N4O9	[M-H]-	0.107476	-0.285836	-0.208291	-0.108559	-0.78289	-0.729298	-0.74852	-0.442143	1.07734	0.820266	0.865562	0.927514	0.581201	0.603198	0.595214	0.736041	0.922671	0.628913	0.681623
11.715	695.16	Flavonol base + 3O, O-Hex, O-MalonylHex	[M+Na-2H]-	-0.66204	0.229471	0.230332	0.112838	-0.665991	-0.367065	-0.35105	-0.355033	0.631984	1.17241	1.17311	1.08135	0.630256	0.775358	0.784013	0.781852	1.01471	0.74287	0.732099
13.038	695.16	Flavonol base + 3O, O-Hex, O-MalonylHex	[M-H]-	-0.388097	0.207903	0.230332	-0.0698233	-0.693225	-0.16302	-0.736081	-0.684893	0.764137	1.15501	1.17311	0.952755	0.61847	0.893153	0.600368	0.622052	1.01125	0.683511	0.675906
14.78	695.16	Flavonol base + 3O, O-Hex, O-MalonylHex	[M-2H]2-	-0.676695	-0.581393	-0.37256	-0.736726	0.0958307	-0.428558	0.0730736	-0.064407	0.625597	0.668318	0.772411	0.6001	1.06868	0.743004	1.05196	0.956338	0.666606	0.954995	1.43262
2.972	696.96	PFCA-diether_Hsubstituted	[M-H]-	-0.674888	-0.324076	-0.71214	-0.283661	0.197791	0.0371123	0.235304	-0.702783	0.626381	0.79881	0.610414	0.821504	1.14694	1.02606	1.17715	0.614386	0.714277	0.991135	1.38761
3.151	702.96	PFOH-unsaturated	[M-H]-	-0.357136	-0.698003	0.147354	-0.663382	0.541053	-0.198238	0.0476042	0.122546	0.780713	0.616425	1.10754	0.631396	1.45503	0.871615	1.03355	1.08865	0.784018	1.11221	1.41861
19.147	702.96	PFOH-unsaturated	[M-H]-	0.107814	0.0510671	-0.445251	-0.129116	-0.797947	-0.152506	-0.74802	-0.724397	1.07759	1.03603	0.734456	0.914392	0.575167	0.899686	0.59542	0.60525	0.940618	0.668881	0.711108
14.845	703.2	NCGC00381321-01!3',4,5',6-tetrahydroxy-2',8'-bis(4-hydroxyphenyl)-5-[3,4,5-trihydroxy-6-(hydroxymethyl)oxan-2-yl]spiro[1-benzofuran-2,9'-2,3,4,8-tetrahydrofuro[2,3-h]chromene]-3-one	[M-H]-	-0.675332	-0.62634	-0.672976	-0.37113	-0.0731561	-0.0203293	-0.0808308	-0.079893	0.626188	0.647818	0.627212	0.773177	0.950556	0.986008	0.945513	0.946128	0.668599	0.957051	1.43143
22.446	709.44	NCGC00385008-01!3-[4-[5-(acetyloxymethyl)-3,4-dihydroxyoxolan-2-yl]oxy-3-(2,5-dihydroxy-6-methylhept-6-en-2-yl)-6,9a,9b-trimethyl-7-prop-1-en-2-yl-1,2,3,3a,4,5,5a,7,8,9-decahydrocyclopenta[a]naphthalen-6-yl]propanoic acid	[M-H]-	-0.415455	-0.0767516	-0.27318	-0.506587	0.000156656	-0.0453999	0.582789	-0.0187239	0.749783	0.94819	0.827494	0.703885	1.00011	0.969021	1.49774	0.987105	0.807338	1.11349	1.37922
4.903	711.36	3-[(1R,3R,10S,13R,14S,17R)-3-[(2R)-5-(3,5-dihydroxy-4-methoxy-6-methyloxan-2-yl)oxy-3,4-dihydroxy-6-(hydroxymethyl)oxan-2-yl]oxy-1,14-dihydroxy-10,13-dimethyl-1,2,3,4,5,6,7,8,9,11,12,15,16,17-tetradecahydrocyclopenta[a]phenanthren-17-yl]-2H-furan-5-one	[M-H]-	-0.353796	-0.607975	-0.655149	-0.354182	-0.378243	0.243519	-0.0962323	0.0484561	0.782523	0.656117	0.63501	0.782313	0.769374	1.18388	0.935473	1.03416	0.71399	0.98072	1.37358
6.957	715.08	Theaflavin Monogallates	[M-H]-	-0.64146	0.214326	-0.0523467	0.253862	-0.664288	-0.649042	-0.212138	-0.655191	0.641064	1.16016	0.964366	1.1924	0.631	0.637704	0.863257	0.634991	0.989497	0.691738	0.699081
10.45	716.52	Phosphatidylethanolamine 16	[M-H]-	0.148843	-0.0741456	-0.387225	-0.172305	-0.116465	0.0637451	1.1334	-0.0500766	1.10868	0.949905	0.764599	0.887424	0.922445	1.04518	2.19376	0.965885	0.927652	1.28182	1.38179
3.954	717.12	NCGC00380524-01!(2R)-2-[(E)-3-[3-[(1R)-1-carboxy-2-(3,4-dihydroxyphenyl)ethoxy]carbonyl-2-(3,4-dihydroxyphenyl)-7-hydroxy-2,3-dihydro-1-benzofuran-4-yl]prop-2-enoyl]oxy-3-(3,4-dihydroxyphenyl)propanoic acid	[M+Na-2H]-	-0.701494	-0.356134	-0.247002	-0.669125	0.0634033	0.0356936	0.0554581	-0.347015	0.614935	0.781255	0.842646	0.628888	1.04493	1.02505	1.03919	0.786209	0.716931	0.973844	1.35835
9.113	718.56	Phosphatidylethanolamine 18	[M-H]-	-0.133564	-0.606839	0.0289818	-0.0743686	0.0464828	0.278997	1.11149	-0.10461	0.911577	0.656634	1.02029	0.949758	1.03274	1.21335	2.16069	0.930056	0.884565	1.33421	1.50832
23.097	719.16	Rosmarinic acid	[M-H]-	-0.198518	-0.690389	0.0384755	-0.773035	-0.00164268	0.154333	0.0520983	0.0767197	0.871445	0.619687	1.02703	0.585185	0.998862	1.11291	1.03677	1.05462	0.775836	1.05079	1.3544
23.599	719.16	Rosmarinic acid	[M-2H]2-	-0.198518	-0.690389	-0.831355	-0.130982	-0.00164268	0.147664	-0.41519	0.0767197	0.871445	0.619687	0.562001	0.91321	0.998862	1.10777	0.749921	1.05462	0.741586	0.977794	1.31852
12.094	720.96	PFCA-H	[M-H]-	-0.673573	-0.32073	-0.365973	-0.675992	-0.0792733	-0.0900341	0.288183	-0.0497803	0.626952	0.800665	0.775946	0.625902	0.946534	0.939501	1.2211	0.966083	0.707366	1.0183	1.43957
14.978	720.96	PFCA-H	[M+Na-2H]-	-0.0934813	-0.344684	0.0264094	0.171259	-0.712116	-0.690647	-0.412039	-0.304987	0.937258	0.78748	1.01847	1.12604	0.610424	0.619576	0.751561	0.809449	0.967313	0.697753	0.72133
24.111	722.28	NCGC00168874-03!N-[3-[5,8-bis[3-[acetyl(hydroxy)amino]propyl]-3,6,9,12,15,18-hexaoxo-1,4,7,10,13,16-hexazacyclooctadec-2-yl]propyl]-N-hydroxyacetamide	[M-H]-	0.0770983	-0.696863	-0.439731	-0.722982	0.319296	-0.31432	0.359639	-0.112761	1.05489	0.616912	0.737272	0.605844	1.24772	0.80423	1.28311	0.924816	0.753731	1.06497	1.41293
3.017	723.12	5-[[(2R,3S,4S,5R,6S)-3,4-dihydroxy-6-[[5-hydroxy-2-(4-hydroxyphenyl)-4-oxo-2,3-dihydrochromen-7-yl]oxy]-5-[(2S,3R,4R,5R,6S)-3,4,5-trihydroxy-6-methyloxan-2-yl]oxyoxan-2-yl]methoxy]-3-hydroxy-3-methyl-5-oxopentanoic acid	[M-2H]2-	-0.661954	-0.318856	0.412857	-0.73428	0.511982	0.0773086	0.611661	-0.619607	0.632022	0.801706	1.33132	0.601118	1.42601	1.05505	1.52802	0.650848	0.841541	1.16498	1.38434
18.211	723.12	5-[[(2R,3S,4S,5R,6S)-3,4-dihydroxy-6-[[5-hydroxy-2-(4-hydroxyphenyl)-4-oxo-2,3-dihydrochromen-7-yl]oxy]-5-[(2S,3R,4R,5R,6S)-3,4,5-trihydroxy-6-methyloxan-2-yl]oxyoxan-2-yl]methoxy]-3-hydroxy-3-methyl-5-oxopentanoic acid	[M-H]-	-0.0296015	0.0277396	-0.279054	0.108343	-0.756714	-0.755194	-0.508952	-0.0197307	0.979691	1.01941	0.824131	1.07799	0.591843	0.592467	0.702733	0.986417	0.975306	0.718365	0.736553
24.219	723.24	Kaempferol-3-Rhamnoside-4''-Rhamnoside-7-Rhamnoside	[M-H]-	-0.218599	-0.298294	-0.696566	-0.485731	0.122829	-0.74619	0.240677	0.261397	0.8594	0.813214	0.617039	0.714135	1.08887	0.596176	1.18155	1.19864	0.750947	1.01631	1.35337
23.431	724.56	Phosphatidylethanolamine alkenyl 16	[M-H]-	0.593227	0.448098	0.309065	0.557669	-0.331969	-0.030771	-0.481766	0.015814	1.50862	1.36424	1.2389	1.47189	0.794451	0.978897	0.716101	1.01102	1.39591	0.875118	0.626914
23.207	724.56	Phosphatidylethanolamine alkenyl 16	[M-H]-	0.593227	0.448098	0.309065	0.557669	0.138369	0.100814	-0.481766	0.0686971	1.50862	1.36424	1.2389	1.47189	1.10066	1.07238	0.716101	1.04877	1.39591	0.984477	0.705257
19.26	725.28	5-hydroxy-3-[(2S,3R,4R,5S)-3-hydroxy-5-(hydroxymethyl)-4-[(2S,3R,4S,5S,6R)-3,4,5-trihydroxy-6-(hydroxymethyl)oxan-2-yl]oxyoxolan-2-yl]oxy-2-(4-hydroxyphenyl)-7-[(2S,3R,4R,5R,6S)-3,4,5-trihydroxy-6-methyloxan-2-yl]oxychromen-4-one	[M-H]-	-0.722511	-0.392099	-0.456451	-0.277167	-0.273805	0.539891	0.050924	0.0796822	0.606042	0.76202	0.728777	0.82521	0.827135	1.45386	1.03593	1.05679	0.730512	1.09343	1.4968
8.947	725.28	5-hydroxy-3-[(2S,3R,4R,5S)-3-hydroxy-5-(hydroxymethyl)-4-[(2S,3R,4S,5S,6R)-3,4,5-trihydroxy-6-(hydroxymethyl)oxan-2-yl]oxyoxolan-2-yl]oxy-2-(4-hydroxyphenyl)-7-[(2S,3R,4R,5R,6S)-3,4,5-trihydroxy-6-methyloxan-2-yl]oxychromen-4-one	[M-H]-	0.0478893	-0.628822	-0.690256	-0.665877	0.135989	-0.201864	0.100291	-0.0497551	1.03375	0.646704	0.619744	0.630305	1.09885	0.869426	1.07199	0.9661	0.732626	1.00159	1.36712
17.61	725.4	(2R,3S,4S,5R,6R)-6-[1,7-bis(4-hydroxyphenyl)heptan-3-yloxy]-5-[(2S,3R,4R)-3,4-dihydroxy-4-(hydroxymethyl)oxolan-2-yl]oxy-2-[[(2S,3R,4R)-3,4-dihydroxy-4-(hydroxymethyl)oxolan-2-yl]oxymethyl]oxane-3,4-diol	[M-H]-	0.104428	-0.0828593	-0.226464	-0.267675	-0.741623	-0.251924	-0.757139	-0.739974	1.07507	0.944185	0.854727	0.830657	0.598066	0.839776	0.591669	0.59875	0.926159	0.657065	0.709452
11.155	726.48	Phosphatidylethanolamine 17	[M-H]-	0.0353345	-0.611565	-0.186142	-0.372883	0.0279893	-0.0765421	1.28295	0.139854	1.02479	0.654486	0.878953	0.772238	1.01959	0.948328	2.43337	1.10179	0.832618	1.37577	1.65234
2.755	728.52	Phosphatidylethanolamine 17	[M-2H]2-	0.917302	0.904924	1.04158	1.07567	1.00043	0.208025	-0.466362	0.924736	1.88858	1.87245	2.05849	2.1077	2.00059	1.15511	0.723788	1.89834	1.9818	1.44445	0.728859
6.756	730.56	Phosphatidylethanolamine alkenyl 16	[M-H]-	-0.0873317	-0.262039	0.666869	0.0287251	0.945986	0.892307	0.73485	-0.140172	0.941262	0.833908	1.58762	1.02011	1.92651	1.85614	1.66422	0.907411	1.09573	1.58857	1.44979
22.892	730.56	Phosphatidylethanolamine alkenyl 16	[M-H2O-H]-	-0.0192267	-0.220333	-0.167024	-0.289555	0.305102	0.113606	-0.0412804	0.428678	0.986761	0.858367	0.890678	0.818154	1.23551	1.08193	0.971792	1.346	0.88849	1.15881	1.30424
20.596	731.28	Secoisolariciresinol diglucoside	[M-H]-	0.189686	0.247929	-0.14473	-0.111916	-0.277042	-0.447578	-0.452643	-0.410495	1.14052	1.1875	0.904549	0.925358	0.825281	0.733273	0.730703	0.752365	1.03948	0.760406	0.731524
22.835	731.28	Secoisolariciresinol diglucoside	[M-H2O-H]-	-0.429009	-0.259255	-0.236045	-0.849678	0.0520934	0.186778	-0.00745826	-0.241671	0.742772	0.835519	0.84907	0.554909	1.03677	1.13822	0.994844	0.845765	0.745567	1.0039	1.34649
19.132	738.96	PFCA-perfluoroalkyl_dioic_acid	[M-H]-	-0.0909076	0.387097	-0.136484	0.312374	-0.437983	-0.396483	-0.127961	-0.241128	0.938932	1.30776	0.909733	1.24175	0.738166	0.759708	0.915124	0.846083	1.09954	0.81477	0.741008
22.454	740.52	Phosphatidylethanolamine 16	[M-H]-	0.205855	0.377767	0.0937212	0.489351	-0.182893	-0.164067	-0.231308	-0.0971748	1.15337	1.29933	1.06712	1.40381	0.880935	0.892505	0.851862	0.934862	1.23091	0.890041	0.723077
16.113	741.36	NCGC00385195-01_C35H52O14_Carda-5,20(22)-dienolide, 3-[(2-O-beta-D-glucopyranosyl-beta-D-glucopyranosyl)oxy]-14-hydroxy-, (3beta)-	[M-2H]2-	-0.737483	-0.0830015	-0.687149	-0.686893	-0.256418	-0.0406368	-0.253601	0.0702627	0.599785	0.944091	0.62108	0.62119	0.837164	0.972226	0.8388	1.04991	0.696537	0.924524	1.32732
23.013	742.92	PFSA-H	[M-H]-	0.401185	0.151367	0.305135	0.249661	-0.426215	-0.166057	-0.268074	0.00581458	1.32059	1.11062	1.23553	1.18893	0.744212	0.891275	0.830427	1.00404	1.21392	0.867488	0.714618
3.227	742.92	PFSA-H	[M-H]-	-0.661954	-0.245175	-0.354332	-0.702233	0.0262741	-0.172893	0.119371	0.220118	0.632022	0.843714	0.782232	0.61462	1.01838	0.887062	1.08626	1.16483	0.718147	1.03913	1.44696
3.212	744.96	PFCA-H	[M-H]-	-0.675428	-0.618841	-0.749435	-0.353227	-0.201092	-0.0699485	0.294458	0.148455	0.626146	0.651194	0.594837	0.782831	0.869892	0.952672	1.22642	1.10838	0.663752	1.03934	1.56586
9.867	745.44	NCGC00381206-01_C40H60O10_1-Naphthalenebutanoic acid, decahydro-beta,6-dihydroxy-alpha-(2-hydroxyethylidene)-5-(hydroxymethyl)-5,8a-dimethyl-2-methylene-, (4E)-4-[2-[(1R,4aS,5R,6R,8aS)-decahydro-6-hydroxy-5-(hydroxymethyl)-5,8a-dimethyl-2-methylene-1-naphthalenyl]ethylidene]tetrahydro-5-oxo-3-furanyl ester, (alphaE,1R,4aS,5R,6R,8aS)-	[M-2H]2-	-0.364875	0.0129136	0.109979	0.0316361	-0.663714	-0.682423	-0.209104	-0.675286	0.776536	1.00899	1.07921	1.02217	0.631251	0.623118	0.865074	0.626208	0.971728	0.686413	0.706384
5.529	746.52	Phosphatidylethanolamine alkenyl 16	[M+FA-H]-	0.956653	1.00704	-0.037494	0.891873	0.0299796	-0.362856	-0.212703	-0.409241	1.9408	2.00978	0.974346	1.85558	1.021	0.777624	0.862919	0.753019	1.69513	0.85364	0.503585
9.212	748.92	PFSA-perfluoroalkyl_branched_C3	[M-H]-	-0.151153	-0.609769	-0.17973	-0.64959	-0.266305	0.0298314	-0.052695	0.355131	0.90053	0.655302	0.882868	0.637461	0.831446	1.02089	0.964134	1.2791	0.76904	1.02389	1.33139
2.013	750	PFSM-ammonio	[M-H]-	-0.758954	-0.628119	-0.714389	-0.195122	0.287145	-0.183071	-0.409042	-0.457075	0.590925	0.64702	0.609463	0.873499	1.22022	0.880826	0.753123	0.728461	0.680227	0.895659	1.31671
7.577	750.48	PE(16:1/12-HEPE)	[M+FA-H]-	-0.354173	-0.0140572	0.0309652	0.236295	-0.0726191	1.08742	1.05472	0.199111	0.782318	0.990304	1.0217	1.17796	0.95091	2.12493	2.07732	1.14799	0.99307	1.57529	1.58628
6.542	750.6	Phosphatidylcholine alkyl 16	[M-H]-	-0.358982	-0.0065222	0.189583	1.04504	-0.662337	0.246691	-0.698196	0.007049	0.779715	0.995489	1.14043	2.06342	0.631854	1.18648	0.616342	1.0049	1.24476	0.859894	0.690809
7.869	752.04	FT-sulfoxide	[M+Na-2H]-	-0.656732	-0.622003	-0.665265	-0.647842	-0.201756	-0.651258	0.0968674	-0.14681	0.634314	0.649768	0.630573	0.638234	0.869492	0.636725	1.06945	0.903245	0.638222	0.869728	1.36273
9.887	755.16	forsythoside B	[M-H]-	-0.654937	-0.255111	-0.660813	-0.664233	-0.645972	-0.0672638	-0.199627	0.20379	0.635103	0.837923	0.632522	0.631024	0.639062	0.954446	0.870776	1.15172	0.684143	0.904001	1.32136
18.272	755.28	3-[(2S,4S,6R)-6-[[(2R,3R,4R,5S,6S)-3,5-dihydroxy-6-methyl-4-[(2S,3R,4S,5S,6R)-3,4,5-trihydroxy-6-(hydroxymethyl)oxan-2-yl]oxyoxan-2-yl]oxymethyl]-3,4,5-trihydroxyoxan-2-yl]oxy-5,7-dihydroxy-2-(4-hydroxyphenyl)chromen-4-one	[M+Na-2H]-	-0.743133	0.378685	0.229049	0.0349441	-0.281161	-0.384945	-0.20266	-0.714224	0.59744	1.30016	1.17206	1.02452	0.822928	0.765808	0.868947	0.609533	1.02354	0.766804	0.749166
22.33	756.96	PFCA-perfluoroalkyl_Hsubstituted_1DB	[M-H]-	0.164369	-0.115107	0.218632	0.158685	-0.449649	-0.44178	-0.0680877	-0.476677	1.12068	0.923314	1.16363	1.11627	0.732221	0.736226	0.953902	0.718631	1.08097	0.785245	0.726425
17.061	756.96	PFCA-perfluoroalkyl_Hsubstituted_1DB	[M-H2O-H]-	-0.244235	-0.397095	0.13097	0.0554718	-0.757833	-0.628038	-0.757139	-0.235976	0.844264	0.759386	1.09503	1.0392	0.591384	0.647056	0.591669	0.84911	0.934469	0.669805	0.716775
23.036	758.52	PE(18:0/9-HODE)	[M-H]-	0.197226	0.40247	0.410792	0.461157	0.139269	-0.163834	-0.324825	-0.262713	1.14649	1.32177	1.32942	1.37665	1.10135	0.892649	0.798395	0.833519	1.29358	0.906478	0.700751
15.985	760.56	Phosphatidylcholine 14	[M-H]-	-0.00425202	-0.368971	-0.1519	0.30026	-0.435748	-0.130235	-0.757173	-0.693186	0.997057	0.774335	0.900064	1.23137	0.73931	0.913683	0.591655	0.618486	0.975706	0.715783	0.733606
21.216	763.2	NCGC00381231-01_C35H40O19_Spiro[cyclopenta[c]pyran-7(1H),2'(5'H)-furan]-4-carboxylic acid, 1-[(6-O-beta-D-glucopyranosyl-beta-D-glucopyranosyl)oxy]-4a,7a-dihydro-4'-[(1R)-1-[[(2E)-3-(4-hydroxyphenyl)-1-oxo-2-propen-1-yl]oxy]ethyl]-5'-oxo-, (1S,4aS,7S,7aS)-	[M-H]-	-0.708792	-0.690742	-0.406281	-0.18434	-0.454699	0.182782	-0.162216	0.281253	0.611832	0.619535	0.754566	0.880051	0.729662	1.13507	0.893651	1.21525	0.716496	0.993409	1.38648
17.908	763.44	Digitoxin	[M-H]-	0.10342	-0.09933	0.0366116	-0.717176	-0.80582	-0.717536	-0.751605	-0.43375	1.07432	0.933466	1.0257	0.608287	0.572037	0.608135	0.593942	0.740335	0.910443	0.628612	0.690447
20.584	763.44	Digitoxin	[M-H]-	0.0518735	-0.06237	-0.116326	-0.432152	-0.628535	-0.729297	-0.751605	-0.35901	1.03661	0.95769	0.922534	0.741155	0.646833	0.603198	0.593942	0.779699	0.914497	0.655918	0.717244
8.574	764.52	Phosphatidylethanolamine 18	[M-H]-	-0.178122	0.702805	-0.667103	0.250155	-0.263648	-0.636092	-0.588191	0.134035	0.883853	1.62767	0.62977	1.18934	0.832979	0.643453	0.665177	1.09736	1.08266	0.809742	0.747921
23.861	765.48	Ginsenoside Rg6	[M-H]-	-0.141325	-0.34834	-0.401428	-0.402875	-0.399489	0.0963588	0.214194	0.282279	0.906686	0.785488	0.757108	0.75635	0.758127	1.06907	1.16006	1.21611	0.801408	1.05084	1.31125
11.479	766.56	Phosphatidylethanolamine 16	[M-H2O-H]-	-0.366718	-0.650783	-0.368612	0.0324402	0.172812	-0.388196	0.292392	0.292301	0.775545	0.636934	0.774527	1.02274	1.12725	0.764084	1.22467	1.22459	0.802437	1.08515	1.35232
19.383	767.4	NCGC00384698-01![(6R)-6-hydroxy-6-[(2S,8S,9R,10R,13R,14S,16R)-16-hydroxy-4,4,9,13,14-pentamethyl-3,11-dioxo-2-[(2S,3R,4S,5S,6R)-3,4,5-trihydroxy-6-(hydroxymethyl)oxan-2-yl]oxy-2,7,8,10,12,15,16,17-octahydro-1H-cyclopenta[a]phenanthren-17-yl]-2-methyl-5-oxoheptan-2-yl] acetate	[M-H]-	-0.0902967	0.0221488	-0.74636	-0.0357772	-0.454466	-0.720934	-0.806033	-0.714797	0.93933	1.01547	0.596106	0.975506	0.72978	0.606705	0.571952	0.609291	0.881603	0.629432	0.713963
8.433	767.4	NCGC00384698-01![(6R)-6-hydroxy-6-[(2S,8S,9R,10R,13R,14S,16R)-16-hydroxy-4,4,9,13,14-pentamethyl-3,11-dioxo-2-[(2S,3R,4S,5S,6R)-3,4,5-trihydroxy-6-(hydroxymethyl)oxan-2-yl]oxy-2,7,8,10,12,15,16,17-octahydro-1H-cyclopenta[a]phenanthren-17-yl]-2-methyl-5-oxoheptan-2-yl] acetate	[M-H]-	-0.169705	-0.0234794	-0.671674	0.185633	-0.665826	-0.358006	-0.688801	-0.641167	0.889024	0.983857	0.627778	1.13732	0.630328	0.780242	0.620369	0.641194	0.909494	0.668033	0.734511
6.956	776.52	Phosphatidylethanolamine 17	[M-H]-	-0.352535	0.236792	-0.174911	0.18059	0.318676	-0.676962	0.80141	0.990681	0.783207	1.17837	0.885822	1.13335	1.24719	0.625481	1.7428	1.98712	0.995187	1.40065	1.40742
23.674	777.24	methyl (1S,4aS,7aS)-5'-oxo-1-[(2S,3R,4S,5S,6R)-3,4,5-trihydroxy-6-(hydroxymethyl)oxan-2-yl]oxy-4'-[(1S)-1-[(E)-3-[4-[(2S,3R,4S,5S,6R)-3,4,5-trihydroxy-6-(hydroxymethyl)oxan-2-yl]oxyphenyl]prop-2-enoyl]oxyethyl]spiro[4a,7a-dihydro-1H-cyclopenta[c]pyran-7,2'-furan]-4-carboxylate	[M-H]-	-0.0448806	0.10368	-0.450216	-0.181466	-0.880848	-0.79493	-0.268557	-0.761718	0.96937	1.07451	0.731933	0.881806	0.543048	0.576371	0.83015	0.589794	0.914405	0.634841	0.694266
3.782	778.56	Phosphatidylethanolamine alkenyl 18	[M-H]-	-0.178225	0.317909	-0.65711	-0.272903	0.0222198	0.147837	-0.0602588	0.714426	0.88379	1.24652	0.634148	0.827652	1.01552	1.10791	0.959092	1.64083	0.898028	1.18084	1.31492
18.1	778.92	PFCA-Cl	[M-H]-	-0.747516	-0.705451	-0.402262	-0.442006	-0.830268	-0.436961	0.186137	0.220061	0.595628	0.613251	0.756671	0.73611	0.562425	0.738689	1.13771	1.16478	0.675415	0.900903	1.33385
3.976	782.52	Phosphatidylcholine 14	[M-2H]2-	0.26324	0.963591	-0.354423	0.0606596	-0.365842	-0.728735	-0.388745	-0.360505	1.20017	1.95016	0.782182	1.04294	0.776016	0.603433	0.763794	0.778892	1.24386	0.730534	0.58731
1.938	783.6	chenodeoxycholic acid	[M-H]-	0.0746469	-0.00534791	0.113415	0.0547138	-0.702309	0.106734	-0.786064	-0.246866	1.0531	0.9963	1.08179	1.03865	0.614588	1.07679	0.579924	0.842725	1.04246	0.778506	0.746797
15.062	783.6	chenodeoxycholic acid	[M-H]-	0.102743	-0.624769	-0.68621	-0.438179	-0.13563	0.330249	0.17269	-0.445127	1.07381	0.648524	0.621484	0.738066	0.910272	1.25723	1.12716	0.73452	0.770472	1.0073	1.30737
3.637	783.96	PFSM-carboxylic_acid	[M-H]-	-0.354156	-0.356134	-0.352123	-0.258861	-0.0927317	0.152907	0.30722	-0.0733373	0.782327	0.781255	0.78343	0.835747	0.937745	1.11181	1.23732	0.950437	0.79569	1.05933	1.33133
16.334	784.56	Phosphatidylcholine 14	[M+FA-H]-	0.892074	-0.0957837	0.212231	0.0391147	0.280124	-0.469335	-0.780812	-0.416863	1.85584	0.935764	1.15848	1.02748	1.2143	0.722297	0.582039	0.749051	1.24439	0.816922	0.656483
20.624	785.04	PFSM-amine	[M-H]-	-0.723283	-0.0376442	-0.722214	-0.765548	-0.260688	-0.0368825	-0.177289	0.0811883	0.605717	0.974245	0.606166	0.58823	0.83469	0.974759	0.884363	1.05789	0.69359	0.937925	1.35228
8.339	785.52	3-(1H-indol-3-ylmethyl)-6,18-dimethyl-9-(2-methylpropyl)-12-(1-phenylethyl)-15-propan-2-yl-1,4,7,10,13,16,19-heptazacyclotricosane-2,5,8,11,14,17,20-heptone	[M-H2O-H]-	0.0471424	-0.003654	-0.349486	-0.184337	-0.665617	-0.198865	-0.684633	-0.643656	1.03322	0.99747	0.784864	0.880053	0.630419	0.871236	0.622164	0.640089	0.923901	0.690977	0.747891
20.449	786	10:2 Fluorotelomer thioether amido sulfonic acid	[M-H]-	-0.411671	-0.668562	-0.719962	-0.728138	-0.273219	-0.0271991	0.0537979	-0.721673	0.751752	0.629134	0.607113	0.603682	0.827471	0.981324	1.03799	0.606394	0.64792	0.863296	1.33241
23.751	789.24	C38H46O18	[M+FA-H]-	0.226749	-0.0933447	0.135311	-0.0254506	-0.258739	-0.400172	-0.810731	-0.170487	1.17019	0.937347	1.09833	0.982514	0.835818	0.757768	0.570093	0.888542	1.0471	0.763055	0.728735
10.291	789.24	C38H46O18	[M-H]-	-0.670869	-0.278741	-0.668689	-0.64425	-0.379743	0.0392938	-0.106506	-0.174867	0.628128	0.82431	0.629078	0.639825	0.768574	1.02761	0.928835	0.885849	0.680335	0.902717	1.32687
2.228	789.24	C38H46O18	[M-H]-	0.0857619	-0.607602	0.139998	-0.273029	-0.710717	-0.761828	-0.4183	-0.433955	1.06125	0.656286	1.1019	0.82758	0.611016	0.589749	0.748306	0.74023	0.911754	0.672325	0.737397
23.659	789.24	C38H46O18	[M-H]-	0.226749	-0.0933447	0.135311	-0.0254506	-0.258739	-0.400172	-0.810731	-0.170487	1.17019	0.937347	1.09833	0.982514	0.835818	0.757768	0.570093	0.888542	1.0471	0.763055	0.728735
23.073	791.64	Sphingomyelin d18	[M-H]-	-0.23986	-0.654663	0.307563	0.126381	-0.82177	-0.420355	-0.258576	-0.703303	0.846828	0.635224	1.23761	1.09155	0.565747	0.747241	0.835913	0.614165	0.952805	0.690766	0.724982
3.323	793.44	(1S,2R,4aS,6aR,6bR,10S,12aR)-10-[(2R,3R,4S,5R,6S)-3,4-dihydroxy-6-methyl-5-[(2S,3R,4S,5S,6R)-3,4,5-trihydroxy-6-(hydroxymethyl)oxan-2-yl]oxyoxan-2-yl]oxy-1,2,6b,9,9,12a-hexamethyl-2,3,4,5,6,6a,7,8,8a,10,11,12,13,14b-tetradecahydro-1H-picene-4a,6a-dicarboxylic acid	[M-H]-	-0.675017	-0.60612	-0.761746	-0.689744	0.122545	-0.31315	-0.0992049	-0.0659969	0.626325	0.656961	0.589782	0.619964	1.08865	0.804883	0.933547	0.955285	0.623258	0.945592	1.51718
20.067	797.52	Phosphatidylglyceride 18	[M+FA-H]-	-0.242345	-0.675966	-0.719962	-0.741101	0.0342939	-0.271241	-0.769692	0.365161	0.84537	0.625913	0.607113	0.598282	1.02406	0.828606	0.586543	1.28803	0.66917	0.931808	1.39248
23.722	800.52	PS(18:1/9-HODE)	[M-H]-	-0.029952	0.159288	-0.0344067	-0.712356	0.412867	0.391506	0.13972	0.424345	0.979453	1.11674	0.976433	0.610323	1.33133	1.31176	1.10169	1.34196	0.920736	1.27169	1.38116
20.04	800.64	Phosphatidylcholine alkenyl 18	[M-H]-	-0.128433	0.102275	-0.262548	0.0465032	-0.108131	-0.422079	-0.769491	-0.715702	0.914824	1.07346	0.833614	1.03276	0.927789	0.746348	0.586625	0.608909	0.963666	0.717418	0.744468
22.253	801	FT-thioether	[M+Na-2H]-	-0.197777	-0.684223	0.0573502	0.0853991	-0.274856	-0.723887	-0.785605	-0.74018	0.871893	0.622341	1.04055	1.06098	0.826533	0.605464	0.580109	0.598665	0.898942	0.652693	0.726068
3.265	802.56	Phosphatidylethanolamine alkenyl 20	[M-H]-	0.640015	0.838832	0.842719	0.727992	-0.742389	-0.0558791	0.0256892	0.551439	1.55835	1.7886	1.79343	1.65633	0.597749	0.962008	1.01797	1.46555	1.69918	1.01082	0.594887
22.923	802.92	PFOH-unsaturated	[M-H2O-H]-	-0.266698	-0.216578	-0.78614	-0.555671	-0.80641	0.218551	0.200331	0.0901497	0.83122	0.860604	0.579894	0.680341	0.571803	1.16356	1.14896	1.06448	0.738015	0.987202	1.33765
16.525	806.52	PE(18:0/10-HDoHE)	[M+FA-H]-	-0.724678	-0.684368	-0.209052	-0.787483	0.0545052	-0.0503672	-0.269211	-0.231619	0.605132	0.622278	0.865106	0.579354	1.0385	0.965691	0.829773	0.851678	0.667968	0.921411	1.37943
4.049	806.88	PFSA-pentafluorosulfide	[M+Na-2H]-	0.0373361	-0.317944	-0.38677	-0.699641	0.107155	0.0346044	0.18602	0.388164	1.02622	0.802212	0.76484	0.615726	1.0771	1.02428	1.13762	1.30873	0.802249	1.13693	1.41718
19.235	806.88	PFSA-pentafluorosulfide	[M-H]-	-0.13652	-0.692867	-0.255701	-0.790988	0.287634	-0.749787	0.101954	0.125453	0.909711	0.618623	0.83758	0.577948	1.22064	0.594691	1.07323	1.09085	0.735966	0.994851	1.35176
3.402	808.56	Phosphatidylcholine 16	[M-H]-	-0.0589361	0.364099	0.790092	0.95847	-0.162124	-0.374083	-0.439978	-0.331204	0.959972	1.28708	1.72919	1.94325	0.893708	0.771595	0.737146	0.794873	1.47987	0.799331	0.540135
23.027	809.4	NCGC00386102-01![3-methyl-1-[3-methyl-1-[3-methyl-1-[3-methyl-1-oxo-1-(2,3,4,5-tetrahydroxypentoxy)pentan-2-yl]oxy-1-oxopentan-2-yl]oxy-1-oxopentan-2-yl]oxy-1-oxopentan-2-yl] 2-acetyloxy-3-methylpentanoate	[M-H]-	-0.196223	0.0369399	0.0140167	0.0128661	-0.766663	-0.737059	-0.331884	-0.489635	0.872833	1.02594	1.00976	1.00896	0.587776	0.599961	0.794498	0.712205	0.979372	0.67361	0.687798
2.219	810.12	PFSM-ammonio	[M+FA-H]-	0.00429738	0.188454	-0.722666	-0.169854	0.225879	0.520661	0.49898	0.106593	1.00298	1.13954	0.605977	0.888932	1.16949	1.43461	1.41321	1.07668	0.909359	1.2735	1.40044
2.652	813.24	NCGC00179920-02![(2S,3R,4R,5S,6S)-2-[[(1aS,1bS,2S,5aR,6S,6aS)-1a-(hydroxymethyl)-2-[(2S,3R,4S,5S,6R)-3,4,5-trihydroxy-6-(hydroxymethyl)oxan-2-yl]oxy-2,5a,6,6a-tetrahydro-1bH-oxireno[5,6]cyclopenta[1,3-c]pyran-6-yl]oxy]-5-hydroxy-6-methyl-3-[(E)-3-phenylprop-2-enoyl]oxyoxan-4-yl] (E)-3-phenylprop-2-enoate	[M+Na-2H]-	-0.732826	-0.653197	-0.7806	-0.0528322	-0.288672	-0.181128	0.409034	-0.0593272	0.601724	0.63587	0.582125	0.964042	0.818655	0.882013	1.3278	0.959712	0.69594	0.997044	1.43266
16.611	817.44	NCGC00180427-03_C41H56N8O7_1,4,7,10,13,16,19-Heptaazacyclotricosane-2,5,8,11,14,17,20-heptone, 3-(1H-indol-3-ylmethyl)-6,18-dimethyl-9,15-bis(1-methylethyl)-12-(1-phenylethyl)-	[M+FA-H]-	-0.0398107	-0.0776793	-0.205851	-0.441921	-0.75219	-0.688632	-0.748877	-0.404363	0.972783	0.947581	0.867027	0.736154	0.593702	0.620442	0.595067	0.75557	0.880886	0.641195	0.727898
6.001	819.72	Sphingomyelin d18	[M-2H]2-	0.164133	-0.0408976	-0.389411	-0.00326811	-0.383247	-0.654957	-0.714103	-0.661426	1.12049	0.97205	0.763441	0.997737	0.76671	0.635094	0.609584	0.632253	0.96343	0.66091	0.685997
23.008	821.52	Phosphatidylglyceride 18	[M+FA-H]-	-0.697182	0.146825	-0.70759	-0.722982	0.184253	0.225396	-0.0217929	-0.734366	0.616776	1.10713	0.612342	0.605844	1.13623	1.1691	0.985008	0.601082	0.735523	0.972854	1.32267
16.964	822.6	Phosphatidylcholine alkyl 16	[M-2H]2-	-0.732584	-0.690997	-0.211609	-0.604275	0.0327482	-0.235624	0.107101	-0.190559	0.601825	0.619426	0.863573	0.657802	1.02296	0.849318	1.07706	0.876266	0.685657	0.956401	1.39487
1.703	827.28	NCGC00381336-01_C33H50O21_2,6-Anhydro-5-O-[4-({6-O-[4-(beta-D-glucopyranosyloxy)-2-methylenebutanoyl]-beta-D-glucopyranosyl}oxy)-2-methylenebutanoyl]-1-O-(4-hydroxy-2-methylenebutanoyl)hexitol	[M-H2O-H]-	-0.0898462	0.191237	-0.000813839	0.344133	-0.478116	-0.660567	-0.440826	0.228311	0.939623	1.14174	0.999436	1.26939	0.717915	0.63263	0.736713	1.17146	1.08755	0.81468	0.749099
3.919	831.36	NCGC00384571-01!(E)-3-(4-hydroxyphenyl)-N-[3-[[(E)-3-(4-hydroxyphenyl)prop-2-enoyl]-[4-[[(E)-3-(4-hydroxyphenyl)prop-2-enoyl]-[3-[[(E)-3-(4-hydroxyphenyl)prop-2-enoyl]amino]propyl]amino]butyl]amino]propyl]prop-2-enamide	[M-H2O-H]-	-0.0180447	-0.702569	-0.666836	-0.769875	-0.21406	0.115739	-0.389845	0.154188	0.98757	0.614477	0.629887	0.586468	0.862108	1.08353	0.763212	1.11279	0.704601	0.955411	1.35596
2.633	831.48	NCGC00381171-01![1-[[1-[1-[[1-(2,3-dihydroxypropoxy)-3-methyl-1-oxobutan-2-yl]amino]-3-methyl-1-oxobutan-2-yl]oxy-3-methyl-1-oxobutan-2-yl]amino]-1-oxopropan-2-yl] 2-[2-[2-[(2-hydroxy-3-methylbutanoyl)amino]-3-methylbutanoyl]oxypropanoylamino]-3-methylbutanoate	[M-H]-	-0.358262	-0.0285593	0.248036	-0.189044	-0.66768	-0.656197	-0.706697	-0.619556	0.780104	0.980399	1.18759	0.877187	0.629518	0.634549	0.612721	0.650871	0.95632	0.631915	0.660778
12.825	837.36	Licoricesaponin G2	[M-2H]2-	-0.169108	-0.0277356	0.363689	-0.046047	-0.691907	-0.207301	-0.835817	0.0366096	0.889392	0.980959	1.28671	0.968587	0.619035	0.866156	0.560266	1.0257	1.03141	0.767789	0.744406
4.301	842.04	PFSM-ammonio	[M-2H]2-	0.144647	-0.276194	-0.461076	-0.448416	0.347396	0.266404	-0.323763	0.316111	1.10546	0.825767	0.726444	0.732847	1.27226	1.20281	0.798983	1.24497	0.84763	1.12976	1.33284
23.676	844.56	PC(17:1/13-HODE)	[M+FA-H]-	-0.0904082	0.258569	0.0339365	0.0725249	-0.266274	-0.412702	-0.294787	-0.768005	0.939257	1.19629	1.0238	1.05156	0.831464	0.751215	0.815193	0.587229	1.05273	0.746275	0.708898
22.404	844.56	PC(17:1/13-HODE)	[M-H]-	-0.720411	0.0510222	-0.718283	-0.436365	0.0575593	0.30535	0.337798	-0.738594	0.606925	1.036	0.60782	0.738994	1.0407	1.23572	1.26383	0.599323	0.747434	1.03489	1.38459
22.353	846.6	PC(17:0/9-HODE)	[M+Na-2H]-	-0.171281	-0.202169	-0.548657	-0.426645	-0.0951845	0.110703	-0.107769	0.293231	0.888054	0.869243	0.683656	0.74399	0.936153	1.07975	0.928022	1.22538	0.796236	1.04233	1.30907
5.622	857.28	Bussein	[M-H]-	-0.641829	-0.238028	-0.668389	-0.352667	0.0463493	-0.0864864	0.0251334	-0.170797	0.6409	0.847903	0.629209	0.783135	1.03265	0.941814	1.01757	0.888352	0.725287	0.970097	1.33754
2.137	868.56	PC(17:1/18-HETE)	[M+Na-2H]-	0.517757	0.506882	0.41292	0.305196	0.0106179	-0.183546	0.19655	-0.669	1.43173	1.42098	1.33138	1.23559	1.00739	0.880536	1.14595	0.628942	1.35492	0.915705	0.675838
3.68	870.6	PC(17:0/12-HETE)	[M-H]-	-0.355703	-0.435049	-0.353164	-0.464229	-0.200649	0.231016	-0.302258	0.230063	0.781489	0.739669	0.782865	0.724858	0.870159	1.17366	0.810982	1.17289	0.75722	1.00692	1.32976
21.996	873.48	NCGC00380190-01!3,15,21-tris[[(2R,3R,4S,5S,6R)-3,4,5-trihydroxy-6-(hydroxymethyl)oxan-2-yl]oxy]docosanoic acid	[M+FA-H]-	-0.708792	-0.678999	-0.739795	-0.250049	-0.123839	-0.723816	-0.0210968	-0.0313544	0.611832	0.624598	0.598824	0.840868	0.917742	0.605494	0.985483	0.978501	0.669031	0.871805	1.30309
3.832	880.92	PFSA-H	[M-H]-	-0.712708	-0.336771	-0.669408	-0.663382	0.0754745	-0.0703332	-0.69056	0.104845	0.610174	0.791812	0.628765	0.631396	1.05371	0.952418	0.619613	1.07538	0.665537	0.925279	1.39028
17.869	886.92	PFCA-diether_Hsubstituted	[M-H]-	-0.379829	-0.39546	-0.196513	-0.764821	-0.456035	-0.0370047	0.186302	0.110464	0.768529	0.760247	0.872657	0.588526	0.728987	0.974676	1.13784	1.07958	0.74749	0.980271	1.31142
6.431	897.6	glycochenodeoxycholic acid	[M+FA-H]-	-0.121427	-0.406804	-0.790878	-0.699641	-0.145263	-0.00612361	0.0157914	-0.183636	0.919278	0.754292	0.577992	0.615726	0.904214	0.995764	1.01101	0.880481	0.716822	0.947866	1.32232
19.615	901.56	PI(18:0/12-HETE)	[M-H]-	-0.0678107	-0.097929	-0.400831	-0.2573	-0.759856	-0.752428	-0.765709	-0.718385	0.954085	0.934373	0.757422	0.836652	0.590555	0.593604	0.588164	0.607777	0.870633	0.595025	0.68344
4.402	950.04	PFSM-ammonio	[M-H]-	0.177033	-0.745621	0.268365	0.117725	-0.67726	-0.727066	-0.313791	-0.134044	1.13056	0.596411	1.20444	1.08502	0.625352	0.604131	0.804525	0.911274	1.00411	0.73632	0.733308
20.059	965.4	rebaudioside A	[M-H]-	-0.0277233	-0.00976714	-0.24223	0.0440053	-0.826575	-0.743781	-0.760044	-0.445127	0.980967	0.993253	0.845438	1.03097	0.563866	0.597172	0.590478	0.73452	0.962657	0.621509	0.645618
1.802	975.96	PFSM-perfluoroalkyl_sulfonamide_Et	[M-2H]2-	-0.758954	-0.628119	-0.479961	-0.217277	0.0541762	-0.0782462	-0.249427	-0.0241438	0.590925	0.64702	0.716997	0.860187	1.03827	0.947208	0.841231	0.983404	0.703782	0.952527	1.35344
